# Supplementary material for: Interactions of an Emerging Fungal Pathogen Scedosporium aurantiacum with Human Lung Epithelial Cells
Source: Sci Rep. 2019 Mar 22;9:5035. doi: 10.1038/s41598-019-41435-3 (PMC6430781; doi:10.1038/s41598-019-41435-3)
Supplement: Supplementary file 2 — Supplementary table S1 [file 41598_2019_41435_MOESM2_ESM.xlsx]

## Sheet: gene_exp_qval_sorted_significan
test_id	gene_id	gene	locus	sample_1	sample_2	status	value_1	value_2	log2(fold_change)	test_stat	p_value	q_value	significant
EGR1	EGR1	EGR1	chr5:137801180-137805004	A549	A549_Scedo	OK	0.561733	9.46266	4.07429	8.10048	5e-05	0.000417213	yes
NR4A1	NR4A1	NR4A1	chr12:52416615-52453291	A549	A549_Scedo	OK	13.701	116.678	3.09018	17.4923	5e-05	0.000417213	yes
FOS	FOS	FOS	chr14:75745480-75748937	A549	A549_Scedo	OK	3.71517	20.0412	2.43147	9.9038	5e-05	0.000417213	yes
ANGPTL4	ANGPTL4	ANGPTL4	chr19:8429010-8439259	A549	A549_Scedo	OK	4.17067	20.4295	2.2923	7.8416	5e-05	0.000417213	yes
RASD1	RASD1	RASD1	chr17:17397752-17399709	A549	A549_Scedo	OK	0.484291	2.28446	2.2379	1.92167	0.0025	0.010719	yes
CXCL8	CXCL8	CXCL8	chr4:74606222-74609433	A549	A549_Scedo	OK	3.96893	17.8418	2.16844	8.18221	5e-05	0.000417213	yes
ATF3	ATF3	ATF3	chr1:212738675-212794119	A549	A549_Scedo	OK	1.53821	5.85067	1.92735	3.91262	5e-05	0.000417213	yes
NR4A3	NR4A3	NR4A3	chr9:102584136-102629173	A549	A549_Scedo	OK	0.71521	2.70979	1.92174	4.69533	5e-05	0.000417213	yes
MUC5B	MUC5B	MUC5B	chr11:1244294-1283406	A549	A549_Scedo	OK	17.6748	64.458	1.86666	11.5443	5e-05	0.000417213	yes
FOSL1	FOSL1	FOSL1	chr11:65659691-65667997	A549	A549_Scedo	OK	4.93048	15.8621	1.68578	6.75665	5e-05	0.000417213	yes
NR4A2	NR4A2	NR4A2	chr2:157180943-157189287	A549	A549_Scedo	OK	3.9748	12.6259	1.66743	7.7854	5e-05	0.000417213	yes
STC1	STC1	STC1	chr8:23699433-23712320	A549	A549_Scedo	OK	7.57663	22.8942	1.59535	9.37338	5e-05	0.000417213	yes
MAFF	MAFF	MAFF	chr22:38597938-38612517	A549	A549_Scedo	OK	2.43738	7.26843	1.57631	4.70344	5e-05	0.000417213	yes
TNFAIP3	TNFAIP3	TNFAIP3	chr6:138144806-138204451	A549	A549_Scedo	OK	0.722579	2.08233	1.52697	3.56146	5e-05	0.000417213	yes
MIR210HG	MIR210HG	MIR210HG	chr11:565656-568457	A549	A549_Scedo	OK	1.50489	4.32161	1.52191	3.67432	5e-05	0.000417213	yes
DUSP5	DUSP5	DUSP5	chr10:112257624-112271302	A549	A549_Scedo	OK	20.4018	58.417	1.51769	10.3648	5e-05	0.000417213	yes
DUSP1	DUSP1	DUSP1	chr5:172195092-172198203	A549	A549_Scedo	OK	31.7235	89.0376	1.48886	10.7434	5e-05	0.000417213	yes
MAFK	MAFK	MAFK	chr7:1570367-1596066	A549	A549_Scedo	OK	25.115	68.3988	1.44542	7.55926	5e-05	0.000417213	yes
PVRIG2P	PVRIG2P	PVRIG2P	chr7:99905324-99965454	A549	A549_Scedo	OK	4.92872	13.3178	1.43407	2.78535	0.0005	0.00297792	yes
FCGBP	FCGBP	FCGBP	chr19:40353962-40440533	A549	A549_Scedo	OK	2.2506	5.95364	1.40346	8.45702	5e-05	0.000417213	yes
ZFP36	ZFP36	ZFP36	chr19:39897486-39900052	A549	A549_Scedo	OK	18.962	50.0116	1.39915	8.76932	5e-05	0.000417213	yes
EPHA2	EPHA2	EPHA2	chr1:16450831-16482582	A549	A549_Scedo	OK	32.0177	84.0088	1.39167	9.50519	5e-05	0.000417213	yes
TEN1-CDK3	TEN1-CDK3	TEN1-CDK3	chr17:73937588-74002080	A549	A549_Scedo	OK	1.37879	3.60644	1.38717	1.84346	0.0031	0.0127572	yes
CAPS	CAPS	CAPS	chr19:5914192-5978320	A549	A549_Scedo	OK	2.10745	5.42717	1.3647	2.40364	0.0016	0.00752729	yes
STC2	STC2	STC2	chr5:172741725-172756506	A549	A549_Scedo	OK	2.31128	5.73345	1.31071	5.68301	5e-05	0.000417213	yes
SPRY4	SPRY4	SPRY4	chr5:141689991-141704620	A549	A549_Scedo	OK	2.8526	6.93651	1.28193	5.5157	5e-05	0.000417213	yes
IL11	IL11	IL11	chr19:55875749-55881831	A549	A549_Scedo	OK	4.3009	10.3883	1.27225	4.89927	5e-05	0.000417213	yes
RELB	RELB	RELB	chr19:45504706-45541456	A549	A549_Scedo	OK	2.83	6.79899	1.26452	4.33442	5e-05	0.000417213	yes
UCN2	UCN2	UCN2	chr3:48599150-48601201	A549	A549_Scedo	OK	1.31094	3.13533	1.25801	2.40359	0.00095	0.00497113	yes
TMEM238	TMEM238	TMEM238	chr19:55890611-55895627	A549	A549_Scedo	OK	2.83207	6.65917	1.23349	2.37737	0.0092	0.0306444	yes
TAPT1-AS1	TAPT1-AS1	TAPT1-AS1	chr4:16228285-16259810	A549	A549_Scedo	OK	2.09293	4.89047	1.22445	3.44961	5e-05	0.000417213	yes
GPR157	GPR157	GPR157	chr1:9164475-9189229	A549	A549_Scedo	OK	1.79272	4.17112	1.21829	2.45872	0.00125	0.00618793	yes
HDAC5	HDAC5	HDAC5	chr17:42154120-42201014	A549	A549_Scedo	OK	3.31867	7.7215	1.21828	5.72972	5e-05	0.000417213	yes
LIF	LIF	LIF	chr22:30636435-30642840	A549	A549_Scedo	OK	16.8494	38.9013	1.20712	8.10972	5e-05	0.000417213	yes
IER3	IER3	IER3	chr6_ssto_hap7:2043292-2044644	A549	A549_Scedo	OK	47.5626	109.097	1.19771	8.8313	5e-05	0.000417213	yes
LIME1	LIME1	LIME1	chr20:62367977-62370460	A549	A549_Scedo	OK	4.59586	10.4967	1.19152	3.87194	5e-05	0.000417213	yes
PHLDA2	PHLDA2	PHLDA2	chr11:2949502-2950650	A549	A549_Scedo	OK	8.00399	18.2636	1.19018	4.61082	5e-05	0.000417213	yes
GDF15	GDF15	GDF15	chr19:18496967-18499986	A549	A549_Scedo	OK	29.2234	66.3649	1.18329	6.66218	5e-05	0.000417213	yes
ITGB4	ITGB4	ITGB4	chr17:73717515-73753899	A549	A549_Scedo	OK	30.7274	69.4223	1.17587	7.84682	5e-05	0.000417213	yes
LOC644961	LOC644961	LOC644961	chr1:27648635-27662891	A549	A549_Scedo	OK	3.30513	7.45121	1.17277	2.56094	5e-05	0.000417213	yes
TERT	TERT	TERT	chr5:1253286-1295162	A549	A549_Scedo	OK	0.843668	1.90189	1.17269	2.7026	5e-05	0.000417213	yes
CMTM1	CMTM1	CMTM1	chr16:66586465-66613038	A549	A549_Scedo	OK	2.1912	4.9369	1.17188	1.17189	0.00625	0.0226188	yes
HSPG2	HSPG2	HSPG2	chr1:22138757-22263790	A549	A549_Scedo	OK	9.6895	21.825	1.17149	7.76665	5e-05	0.000417213	yes
PLAUR	PLAUR	PLAUR	chr19:44150246-44174498	A549	A549_Scedo	OK	33.5465	74.0901	1.14312	7.06017	5e-05	0.000417213	yes
RHCG	RHCG	RHCG	chr15:90014639-90039844	A549	A549_Scedo	OK	1.40285	3.09654	1.1423	2.28045	0.00045	0.00273846	yes
MAPK8IP3	MAPK8IP3	MAPK8IP3	chr16:1756220-1820318	A549	A549_Scedo	OK	6.73153	14.8158	1.13813	6.68991	5e-05	0.000417213	yes
FBXL8	FBXL8	FBXL8	chr16:67193890-67203848	A549	A549_Scedo	OK	2.55172	5.61127	1.13686	1.98118	0.0015	0.00715668	yes
HBEGF	HBEGF	HBEGF	chr5:139712427-139726188	A549	A549_Scedo	OK	0.976298	2.14096	1.13287	2.30034	0.001	0.00518075	yes
PRKCG	PRKCG	PRKCG	chr19:54385466-54410901	A549	A549_Scedo	OK	0.90874	1.97971	1.12335	2.52435	0.0002	0.00138216	yes
LAMA5	LAMA5	LAMA5	chr20:60884115-60942368	A549	A549_Scedo	OK	41.679	90.4748	1.11819	7.05862	5e-05	0.000417213	yes
JUNB	JUNB	JUNB	chr19:12902309-12904125	A549	A549_Scedo	OK	22.945	49.6437	1.11343	7.26083	5e-05	0.000417213	yes
PPP1R15A	PPP1R15A	PPP1R15A	chr19:49375648-49379319	A549	A549_Scedo	OK	14.1824	30.671	1.11277	6.75032	5e-05	0.000417213	yes
HLA-H	HLA-H	HLA-H	chr6_ssto_hap7:1186893-1190196	A549	A549_Scedo	OK	2.56827	5.53594	1.10803	3.00984	5e-05	0.000417213	yes
NFKB2	NFKB2	NFKB2	chr10:104153866-104162286	A549	A549_Scedo	OK	7.54367	16.2175	1.10422	5.58777	5e-05	0.000417213	yes
PRRT2	PRRT2	PRRT2	chr16:29823408-29827202	A549	A549_Scedo	OK	0.929728	1.99259	1.09977	2.09486	0.00035	0.00223179	yes
PLEC	PLEC	PLEC	chr8:144989314-145050913	A549	A549_Scedo	OK	38.7198	82.8918	1.09816	6.80195	5e-05	0.000417213	yes
PTPRH	PTPRH	PTPRH	chr19:55692614-55720874	A549	A549_Scedo	OK	1.51321	3.23713	1.0971	3.29245	5e-05	0.000417213	yes
ALS2CL	ALS2CL	ALS2CL	chr3:46710484-46735194	A549	A549_Scedo	OK	2.62638	5.61116	1.09522	3.95881	5e-05	0.000417213	yes
MYADM	MYADM	MYADM	chr19:54368837-54379689	A549	A549_Scedo	OK	80.2325	171.158	1.09307	6.79372	5e-05	0.000417213	yes
HAS3	HAS3	HAS3	chr16:69139466-69166493	A549	A549_Scedo	OK	8.2999	17.652	1.08866	3.45604	5e-05	0.000417213	yes
LENG8	LENG8	LENG8	chr19:54960339-54974894	A549	A549_Scedo	OK	38.9041	82.6626	1.08731	7.02974	5e-05	0.000417213	yes
ZC3H12A	ZC3H12A	ZC3H12A	chr1:37940118-37949978	A549	A549_Scedo	OK	7.86821	16.6323	1.07988	5.33366	5e-05	0.000417213	yes
MALAT1	MALAT1	MALAT1	chr11:65265232-65273939	A549	A549_Scedo	OK	30.7493	64.8311	1.07613	6.78284	5e-05	0.000417213	yes
ASIC3	ASIC3	ASIC3	chr7:150745378-150749843	A549	A549_Scedo	OK	3.10696	6.55046	1.07609	3.1376	5e-05	0.000417213	yes
PTGS2	PTGS2	PTGS2	chr1:186640943-186649559	A549	A549_Scedo	OK	59.9644	126.252	1.07413	6.89601	5e-05	0.000417213	yes
NFKBID	NFKBID	NFKBID	chr19:36379142-36391552	A549	A549_Scedo	OK	1.54637	3.25021	1.07165	2.47053	0.0007	0.00389587	yes
APOE	APOE	APOE	chr19:45409038-45412650	A549	A549_Scedo	OK	1.67733	3.50512	1.0633	2.10518	0.0085	0.0287471	yes
DDIT4	DDIT4	DDIT4	chr10:74033676-74035797	A549	A549_Scedo	OK	111.927	233.68	1.06197	7.55541	5e-05	0.000417213	yes
LRP1	LRP1	LRP1	chr12:57522281-57607125	A549	A549_Scedo	OK	3.38662	7.06797	1.06145	6.6988	5e-05	0.000417213	yes
PVRIG	PVRIG	PVRIG	chr7:99775346-99869855	A549	A549_Scedo	OK	3.51949	7.31459	1.05541	1.49719	0.01345	0.0414082	yes
SH3TC1	SH3TC1	SH3TC1	chr4:8201059-8242830	A549	A549_Scedo	OK	2.84057	5.82875	1.03701	4.39924	5e-05	0.000417213	yes
BTBD19	BTBD19	BTBD19	chr1:45274153-45279801	A549	A549_Scedo	OK	1.80457	3.70151	1.03646	2.38479	0.00125	0.00618793	yes
EFCAB4A	EFCAB4A	EFCAB4A	chr11:828259-831991	A549	A549_Scedo	OK	1.25212	2.56144	1.03259	1.59161	0.0058	0.0213542	yes
PILRA	PILRA	PILRA	chr7:99971067-99997722	A549	A549_Scedo	OK	1.84151	3.7656	1.03199	1.51486	0.00695	0.0245704	yes
TMEM91	TMEM91	TMEM91	chr19:41860321-41889987	A549	A549_Scedo	OK	4.4355	9.03015	1.02565	1.65559	0.0032	0.0131122	yes
LY6G5B	LY6G5B	LY6G5B	chr6_ssto_hap7:2969532-2971032	A549	A549_Scedo	OK	4.40297	8.95549	1.0243	2.70438	0.00075	0.00410834	yes
CCL2	CCL2	CCL2	chr17:32582295-32584220	A549	A549_Scedo	OK	5.49524	11.1415	1.01969	3.0208	0.0004	0.00248295	yes
ADAM8	ADAM8	ADAM8	chr10:135075919-135090407	A549	A549_Scedo	OK	1.21617	2.46474	1.0191	1.89771	0.00025	0.00167617	yes
TSSK3	TSSK3	TSSK3	chr1:32827861-32829924	A549	A549_Scedo	OK	3.6211	7.31942	1.0153	3.08364	0.00015	0.00108639	yes
METRNL	METRNL	METRNL	chr17:81037566-81052591	A549	A549_Scedo	OK	1.5669	3.16417	1.01391	2.02056	0.0061	0.022195	yes
SMOX	SMOX	SMOX	chr20:4129425-4168394	A549	A549_Scedo	OK	63.3551	127.515	1.00914	6.58458	5e-05	0.000417213	yes
TRIM46	TRIM46	TRIM46	chr1:155146262-155157447	A549	A549_Scedo	OK	0.984688	1.98186	1.00911	1.5735	0.00065	0.00368558	yes
DTX2P1-UPK3BP1-PMS2P11	DTX2P1-UPK3BP1-PMS2P11	DTX2P1-UPK3BP1-PMS2P11	chr7:76610138-76653076	A549	A549_Scedo	OK	1.0532	2.11957	1.009	1.82469	0.01315	0.0406703	yes
MFSD2A	MFSD2A	MFSD2A	chr1:40420783-40435640	A549	A549_Scedo	OK	2.18937	4.39995	1.00697	2.24239	0.0001	0.000770497	yes
KDM6B	KDM6B	KDM6B	chr17:7743234-7758118	A549	A549_Scedo	OK	4.36452	8.73655	1.00124	5.60485	5e-05	0.000417213	yes
CITED2	CITED2	CITED2	chr6:139693391-139695787	A549	A549_Scedo	OK	9.83534	19.6672	0.999747	4.6349	5e-05	0.000417213	yes
NAB2	NAB2	NAB2	chr12:57482676-57505196	A549	A549_Scedo	OK	5.1554	10.2897	0.997046	2.28627	0.00015	0.00108639	yes
RAPGEFL1	RAPGEFL1	RAPGEFL1	chr17:38334241-38351906	A549	A549_Scedo	OK	1.22368	2.43796	0.994451	2.63151	5e-05	0.000417213	yes
MYEOV	MYEOV	MYEOV	chr11:69061621-69064754	A549	A549_Scedo	OK	19.4211	38.5863	0.990463	6.43016	5e-05	0.000417213	yes
TNFRSF12A	TNFRSF12A	TNFRSF12A	chr16:3070312-3072383	A549	A549_Scedo	OK	71.1336	141.068	0.987785	7.71484	5e-05	0.000417213	yes
FAM95C	FAM95C	FAM95C	chr9:38540563-38545369	A549	A549_Scedo	OK	4.13905	8.17425	0.981784	4.05268	5e-05	0.000417213	yes
SLC52A3	SLC52A3	SLC52A3	chr20:740723-749228	A549	A549_Scedo	OK	1.20551	2.37706	0.979534	2.32272	0.0006	0.00346375	yes
PRR24	PRR24	PRR24	chr19:47777658-47778980	A549	A549_Scedo	OK	5.55532	10.9355	0.977076	2.2888	0.00015	0.00108639	yes
AMH	AMH	AMH	chr19:2249112-2252072	A549	A549_Scedo	OK	5.16263	10.153	0.975725	3.64121	5e-05	0.000417213	yes
DUSP6	DUSP6	DUSP6	chr12:89741601-89746636	A549	A549_Scedo	OK	4.72897	9.28642	0.973598	4.29892	5e-05	0.000417213	yes
RIMKLB	RIMKLB	RIMKLB	chr12:8850517-8929787	A549	A549_Scedo	OK	12.4426	24.408	0.97207	6.72603	5e-05	0.000417213	yes
ITGB2-AS1	ITGB2-AS1	ITGB2-AS1	chr21:46305867-46349595	A549	A549_Scedo	OK	1.48269	2.90669	0.971157	1.45836	0.0056	0.0207646	yes
CLEC2D	CLEC2D	CLEC2D	chr12:9822303-9852151	A549	A549_Scedo	OK	3.28818	6.44331	0.970511	4.33955	5e-05	0.000417213	yes
SLCO4A1	SLCO4A1	SLCO4A1	chr20:61273796-61303647	A549	A549_Scedo	OK	5.01704	9.83095	0.970495	4.05381	5e-05	0.000417213	yes
KRT86	KRT86	KRT86	chr12:52695648-52702947	A549	A549_Scedo	OK	4.37691	8.55691	0.967177	3.69451	5e-05	0.000417213	yes
PRR22	PRR22	PRR22	chr19:5782970-5784776	A549	A549_Scedo	OK	1.41196	2.75736	0.965587	1.80213	0.0066	0.023617	yes
YJEFN3	YJEFN3	YJEFN3	chr19:19639669-19648393	A549	A549_Scedo	OK	1.97641	3.85554	0.964046	1.35622	0.0131	0.0405813	yes
VEGFA	VEGFA	VEGFA	chr6:43737945-43754223	A549	A549_Scedo	OK	9.61742	18.7176	0.960676	4.81057	5e-05	0.000417213	yes
ATP6V1B1	ATP6V1B1	ATP6V1B1	chr2:71162997-71192561	A549	A549_Scedo	OK	1.29136	2.5066	0.956839	1.93948	0.00395	0.0155946	yes
IDUA	IDUA	IDUA	chr4:972860-998345	A549	A549_Scedo	OK	5.59248	10.8312	0.95363	3.77888	5e-05	0.000417213	yes
SYNGAP1	SYNGAP1	SYNGAP1	chr6_ssto_hap7:4868092-4901710	A549	A549_Scedo	OK	1.72146	3.33375	0.953514	3.62331	5e-05	0.000417213	yes
PHLDB3	PHLDB3	PHLDB3	chr19:43979254-44008985	A549	A549_Scedo	OK	2.41209	4.66684	0.952164	3.07055	5e-05	0.000417213	yes
RIN1	RIN1	RIN1	chr11:66099541-66104000	A549	A549_Scedo	OK	3.69995	7.14833	0.950102	3.81518	5e-05	0.000417213	yes
IER2	IER2	IER2	chr19:13261281-13265718	A549	A549_Scedo	OK	29.1055	56.2105	0.949546	6.61951	5e-05	0.000417213	yes
PRODH	PRODH	PRODH	chr22:18900286-18924066	A549	A549_Scedo	OK	2.4811	4.76716	0.94215	2.46429	5e-05	0.000417213	yes
HSF4	HSF4	HSF4	chr16:67193890-67203848	A549	A549_Scedo	OK	2.69014	5.14629	0.935848	2.30656	0.0002	0.00138216	yes
SLC25A45	SLC25A45	SLC25A45	chr11:65142662-65151172	A549	A549_Scedo	OK	2.93297	5.6075	0.934994	2.84309	5e-05	0.000417213	yes
RELT	RELT	RELT	chr11:73087404-73108519	A549	A549_Scedo	OK	3.45826	6.59628	0.931605	3.7022	5e-05	0.000417213	yes
CACNG8	CACNG8	CACNG8	chr19:54466289-54493469	A549	A549_Scedo	OK	1.66511	3.17536	0.931304	4.02976	5e-05	0.000417213	yes
ZSWIM4	ZSWIM4	ZSWIM4	chr19:13906273-13943044	A549	A549_Scedo	OK	2.47751	4.71639	0.928791	3.75578	5e-05	0.000417213	yes
KRT8P41	KRT8P41	KRT8P41	chr11:9115909-9117737	A549	A549_Scedo	OK	4.49026	8.52001	0.924056	3.44023	5e-05	0.000417213	yes
CLCF1	CLCF1	CLCF1	chr11:67085309-67159158	A549	A549_Scedo	OK	15.0275	28.3465	0.915562	3.02043	5e-05	0.000417213	yes
FASN	FASN	FASN	chr17:80036213-80056106	A549	A549_Scedo	OK	32.1325	60.5974	0.91522	5.74905	5e-05	0.000417213	yes
RTEL1	RTEL1	RTEL1	chr20:62289162-62367494	A549	A549_Scedo	OK	3.20454	6.01773	0.9091	1.89667	0.00115	0.00577013	yes
EXD3	EXD3	EXD3	chr9:140201345-140317714	A549	A549_Scedo	OK	4.70116	8.8278	0.909037	2.60261	5e-05	0.000417213	yes
CTGF	CTGF	CTGF	chr6:132269316-132272518	A549	A549_Scedo	OK	6.90403	12.9568	0.908194	4.29232	5e-05	0.000417213	yes
JUN	JUN	JUN	chr1:59246462-59249785	A549	A549_Scedo	OK	9.06024	16.9418	0.90297	5.15631	5e-05	0.000417213	yes
GABRE	GABRE	GABRE	chrX:151121595-151143151	A549	A549_Scedo	OK	12.7798	23.8179	0.898181	5.2793	5e-05	0.000417213	yes
PHLDA1	PHLDA1	PHLDA1	chr12:76419226-76425556	A549	A549_Scedo	OK	22.1588	41.2939	0.898052	6.03601	5e-05	0.000417213	yes
STX1A	STX1A	STX1A	chr7:73113534-73134017	A549	A549_Scedo	OK	11.5884	21.5904	0.897705	4.52807	5e-05	0.000417213	yes
DYNC1H1	DYNC1H1	DYNC1H1	chr14:102430864-102517135	A549	A549_Scedo	OK	28.5556	53.1839	0.897217	5.65836	5e-05	0.000417213	yes
TMEM198B	TMEM198B	TMEM198B	chr12:56211805-56236767	A549	A549_Scedo	OK	3.61784	6.71317	0.891866	1.69513	0.0078	0.0269115	yes
SLC2A3	SLC2A3	SLC2A3	chr12:8071823-8088892	A549	A549_Scedo	OK	32.4397	60.0312	0.887953	6.02917	5e-05	0.000417213	yes
MEGF6	MEGF6	MEGF6	chr1:3404505-3528059	A549	A549_Scedo	OK	1.6092	2.96888	0.883574	3.52281	5e-05	0.000417213	yes
TUBB2A	TUBB2A	TUBB2A	chr6:3153901-3157783	A549	A549_Scedo	OK	4.20605	7.74529	0.880853	3.03743	5e-05	0.000417213	yes
POLRMT	POLRMT	POLRMT	chr19:617222-633568	A549	A549_Scedo	OK	7.186	13.1926	0.876473	4.83929	5e-05	0.000417213	yes
ADRA1D	ADRA1D	ADRA1D	chr20:4201277-4229659	A549	A549_Scedo	OK	6.1845	11.3523	0.87626	4.13055	5e-05	0.000417213	yes
OSBP2	OSBP2	OSBP2	chr22:31089768-31303811	A549	A549_Scedo	OK	2.39811	4.3871	0.87137	2.81686	5e-05	0.000417213	yes
NDRG1	NDRG1	NDRG1	chr8:134249413-134309547	A549	A549_Scedo	OK	18.2201	33.26	0.868255	5.49777	5e-05	0.000417213	yes
PFKFB4	PFKFB4	PFKFB4	chr3:48555116-48594227	A549	A549_Scedo	OK	2.27688	4.1525	0.866918	2.93509	5e-05	0.000417213	yes
LOC284454	LOC284454	LOC284454	chr19:13945329-13947173	A549	A549_Scedo	OK	9.97787	18.1449	0.862764	3.87884	5e-05	0.000417213	yes
KCTD13	KCTD13	KCTD13	chr16:29917656-29937553	A549	A549_Scedo	OK	5.5796	10.1437	0.862353	3.13002	5e-05	0.000417213	yes
FLNB	FLNB	FLNB	chr3:57994126-58157982	A549	A549_Scedo	OK	47.4383	85.9217	0.856971	5.2988	5e-05	0.000417213	yes
HDAC10	HDAC10	HDAC10	chr22:50683612-50689834	A549	A549_Scedo	OK	2.06172	3.72776	0.85446	2.05053	5e-05	0.000417213	yes
GLI4	GLI4	GLI4	chr8:144349606-144359101	A549	A549_Scedo	OK	6.63102	11.972	0.852367	3.32686	5e-05	0.000417213	yes
ADM5	ADM5	ADM5	chr19:50191941-50194247	A549	A549_Scedo	OK	2.6194	4.72145	0.84999	2.60349	5e-05	0.000417213	yes
CHAC1	CHAC1	CHAC1	chr15:41245635-41248717	A549	A549_Scedo	OK	1.29646	2.32439	0.842279	1.34615	0.0165	0.0484437	yes
C1QL4	C1QL4	C1QL4	chr12:49726199-49730971	A549	A549_Scedo	OK	1.35302	2.41915	0.83832	1.84836	0.00635	0.0228939	yes
DGKZ	DGKZ	DGKZ	chr11:46354454-46402104	A549	A549_Scedo	OK	1.72262	3.07517	0.83606	2.26109	5e-05	0.000417213	yes
CXCL1	CXCL1	CXCL1	chr4:74735108-74737019	A549	A549_Scedo	OK	11.634	20.7443	0.834371	3.33748	5e-05	0.000417213	yes
PER1	PER1	PER1	chr17:8043787-8055753	A549	A549_Scedo	OK	2.33659	4.16589	0.834218	3.22158	5e-05	0.000417213	yes
LRFN4	LRFN4	LRFN4	chr11:66615996-66725847	A549	A549_Scedo	OK	14.3182	25.4997	0.832629	3.83194	5e-05	0.000417213	yes
TNFAIP2	TNFAIP2	TNFAIP2	chr14:103592663-103603776	A549	A549_Scedo	OK	78.2558	139.071	0.829552	5.36204	5e-05	0.000417213	yes
ZNF276	ZNF276	ZNF276	chr16:89773540-89883065	A549	A549_Scedo	OK	5.89581	10.4712	0.828672	2.69679	5e-05	0.000417213	yes
RHBDF1	RHBDF1	RHBDF1	chr16:108057-122629	A549	A549_Scedo	OK	8.50724	15.0786	0.825745	4.47724	5e-05	0.000417213	yes
DPYSL4	DPYSL4	DPYSL4	chr10:134000413-134019280	A549	A549_Scedo	OK	3.898	6.90234	0.824351	3.31709	5e-05	0.000417213	yes
SEMA3B	SEMA3B	SEMA3B	chr3:50304989-50314602	A549	A549_Scedo	OK	21.8204	38.5783	0.822114	5.19195	5e-05	0.000417213	yes
FSTL3	FSTL3	FSTL3	chr19:676388-683392	A549	A549_Scedo	OK	51.6458	91.2887	0.821785	5.81671	5e-05	0.000417213	yes
TUBG2	TUBG2	TUBG2	chr17:40811265-40819024	A549	A549_Scedo	OK	6.79355	11.9935	0.820015	3.5418	5e-05	0.000417213	yes
TNS4	TNS4	TNS4	chr17:38632079-38657854	A549	A549_Scedo	OK	41.783	73.7068	0.818882	5.6465	5e-05	0.000417213	yes
CORO7	CORO7	CORO7	chr16:4390251-4466962	A549	A549_Scedo	OK	4.3194	7.61149	0.817347	3.18027	5e-05	0.000417213	yes
CLIP3	CLIP3	CLIP3	chr19:36505400-36545664	A549	A549_Scedo	OK	1.44675	2.54538	0.815069	1.66799	0.0084	0.0285182	yes
TCIRG1	TCIRG1	TCIRG1	chr11:67806461-67818366	A549	A549_Scedo	OK	46.3869	81.6119	0.815064	5.42025	5e-05	0.000417213	yes
GPRC5A	GPRC5A	GPRC5A	chr12:13043955-13066600	A549	A549_Scedo	OK	82.9543	145.41	0.809738	5.27951	5e-05	0.000417213	yes
GABBR1	GABBR1	GABBR1	chr6_qbl_hap6:873335-904294	A549	A549_Scedo	OK	2.99475	5.23892	0.806832	3.25101	5e-05	0.000417213	yes
INPP5J	INPP5J	INPP5J	chr22:31518908-31530683	A549	A549_Scedo	OK	1.12776	1.97137	0.805742	1.53043	0.00185	0.00845367	yes
HLX	HLX	HLX	chr1:221006104-221058400	A549	A549_Scedo	OK	1.23797	2.16283	0.804944	1.60953	0.00845	0.0286202	yes
NPR2	NPR2	NPR2	chr9:35792405-35812259	A549	A549_Scedo	OK	1.86531	3.25868	0.80487	2.46631	0.00015	0.00108639	yes
BHLHE40	BHLHE40	BHLHE40	chr3:5021096-5026865	A549	A549_Scedo	OK	64.02	111.725	0.803361	5.32865	5e-05	0.000417213	yes
H3F3C	H3F3C	H3F3C	chr12:31944118-31945175	A549	A549_Scedo	OK	4.33386	7.56291	0.803289	2.34119	0.0014	0.00678116	yes
LOC729218	LOC729218	LOC729218	chr4:119512898-119556180	A549	A549_Scedo	OK	1.74483	3.04477	0.803244	2.87409	5e-05	0.000417213	yes
LOC100288778	LOC100288778	LOC100288778	chr12:87983-91263	A549	A549_Scedo	OK	3.59682	6.26101	0.799674	2.24922	0.0017	0.00791332	yes
LINC00894	LINC00894	LINC00894	chrX:149106765-149185018	A549	A549_Scedo	OK	1.31337	2.28092	0.796341	2.09211	0.00085	0.00453689	yes
BCL3	BCL3	BCL3	chr19:45251977-45263301	A549	A549_Scedo	OK	49.3548	85.6989	0.796087	5.48319	5e-05	0.000417213	yes
SLC16A3	SLC16A3	SLC16A3	chr17:80186281-80197375	A549	A549_Scedo	OK	39.9532	69.3278	0.795122	5.34572	5e-05	0.000417213	yes
PLK3	PLK3	PLK3	chr1:45266035-45272957	A549	A549_Scedo	OK	3.91901	6.79033	0.79299	2.99808	5e-05	0.000417213	yes
IRAK2	IRAK2	IRAK2	chr3:10206562-10285427	A549	A549_Scedo	OK	2.94152	5.09408	0.792261	3.14918	5e-05	0.000417213	yes
ZIC2	ZIC2	ZIC2	chr13:100634025-100639019	A549	A549_Scedo	OK	2.78285	4.81795	0.791856	2.85699	5e-05	0.000417213	yes
EPS8L1	EPS8L1	EPS8L1	chr19:55587220-55599291	A549	A549_Scedo	OK	1.13302	1.95666	0.788217	1.42633	0.0139	0.0424743	yes
IRF2BPL	IRF2BPL	IRF2BPL	chr14:77490885-77495042	A549	A549_Scedo	OK	8.43301	14.5628	0.788165	4.62684	5e-05	0.000417213	yes
LINC01000	LINC01000	LINC01000	chr7:128281294-128301052	A549	A549_Scedo	OK	4.66255	8.05079	0.788012	4.9077	5e-05	0.000417213	yes
WDR90	WDR90	WDR90	chr16:699362-717829	A549	A549_Scedo	OK	3.71845	6.42044	0.787971	3.90433	5e-05	0.000417213	yes
SOX13	SOX13	SOX13	chr1:204042245-204096871	A549	A549_Scedo	OK	5.73062	9.89024	0.787314	4.09375	5e-05	0.000417213	yes
IL11RA	IL11RA	IL11RA	chr9:34652181-34662689	A549	A549_Scedo	OK	3.75084	6.47321	0.787268	2.33816	0.00015	0.00108639	yes
ITGA3	ITGA3	ITGA3	chr17:48133339-48167849	A549	A549_Scedo	OK	88.58	152.761	0.786223	4.89863	5e-05	0.000417213	yes
LTB4R	LTB4R	LTB4R	chr14:24769059-24787242	A549	A549_Scedo	OK	6.35073	10.9387	0.784446	2.25443	0.00015	0.00108639	yes
GGT5	GGT5	GGT5	chr22:24615621-24641110	A549	A549_Scedo	OK	1.80062	3.09757	0.78264	1.51464	0.00215	0.00953569	yes
MZF1	MZF1	MZF1	chr19:59070552-59086164	A549	A549_Scedo	OK	9.5465	16.4208	0.782481	3.56867	5e-05	0.000417213	yes
PPAN	PPAN	PPAN	chr19:10216898-10230599	A549	A549_Scedo	OK	11.1327	19.1038	0.779057	2.19036	0.00135	0.00658628	yes
ADM	ADM	ADM	chr11:10326641-10328923	A549	A549_Scedo	OK	30.9622	53.0716	0.77743	5.16378	5e-05	0.000417213	yes
UBXN11	UBXN11	UBXN11	chr1:26608772-26647014	A549	A549_Scedo	OK	5.19328	8.90086	0.7773	2.49408	5e-05	0.000417213	yes
PWAR5	PWAR5	PWAR5	chr15:25230006-25233379	A549	A549_Scedo	OK	2.18402	3.73868	0.775543	2.52117	5e-05	0.000417213	yes
BAIAP2L2	BAIAP2L2	BAIAP2L2	chr22:38480895-38506676	A549	A549_Scedo	OK	7.00496	11.9579	0.771518	3.51199	5e-05	0.000417213	yes
TELO2	TELO2	TELO2	chr16:1543351-1662109	A549	A549_Scedo	OK	9.37392	15.9855	0.77004	3.65908	5e-05	0.000417213	yes
NEAT1	NEAT1	NEAT1	chr11:65190268-65194003	A549	A549_Scedo	OK	224.894	382.088	0.764663	4.96738	5e-05	0.000417213	yes
FAT1	FAT1	FAT1	chr4:187508936-187644987	A549	A549_Scedo	OK	30.2472	51.3512	0.763594	4.82388	5e-05	0.000417213	yes
UBR4	UBR4	UBR4	chr1:19400999-19536746	A549	A549_Scedo	OK	11.0542	18.7664	0.763555	4.94771	5e-05	0.000417213	yes
COL7A1	COL7A1	COL7A1	chr3:48601505-48632593	A549	A549_Scedo	OK	19.0166	32.2242	0.760888	5.04781	5e-05	0.000417213	yes
WDR24	WDR24	WDR24	chr16:734701-740400	A549	A549_Scedo	OK	5.24561	8.88814	0.760771	3.53633	5e-05	0.000417213	yes
CDC42BPG	CDC42BPG	CDC42BPG	chr11:64591661-64612041	A549	A549_Scedo	OK	1.29684	2.19666	0.760308	2.4215	5e-05	0.000417213	yes
SP9	SP9	SP9	chr2:175199820-175202268	A549	A549_Scedo	OK	3.91444	6.62804	0.759776	2.39673	0.00065	0.00368558	yes
SLC39A4	SLC39A4	SLC39A4	chr8:145637797-145642279	A549	A549_Scedo	OK	22.1702	37.5246	0.759215	2.97161	5e-05	0.000417213	yes
FAM171A2	FAM171A2	FAM171A2	chr17:42431100-42441235	A549	A549_Scedo	OK	1.64383	2.77613	0.756013	2.03446	0.0018	0.00828462	yes
CLDN15	CLDN15	CLDN15	chr7:100875372-100882101	A549	A549_Scedo	OK	7.13344	12.0377	0.754886	3.00219	5e-05	0.000417213	yes
PAQR9	PAQR9	PAQR9	chr3:142680073-142682178	A549	A549_Scedo	OK	2.17396	3.66851	0.754868	2.10179	0.0015	0.00715668	yes
SRRM2	SRRM2	SRRM2	chr16:2787076-2821413	A549	A549_Scedo	OK	59.0292	99.4668	0.752786	4.68537	5e-05	0.000417213	yes
RABAC1	RABAC1	RABAC1	chr19:42460832-42463528	A549	A549_Scedo	OK	133.382	224.418	0.750625	6.48755	5e-05	0.000417213	yes
IGFBP1	IGFBP1	IGFBP1	chr7:45927958-45933267	A549	A549_Scedo	OK	16.7886	28.2431	0.750417	4.28808	5e-05	0.000417213	yes
CLCN2	CLCN2	CLCN2	chr3:184053716-184079439	A549	A549_Scedo	OK	2.02614	3.40764	0.75004	1.91166	0.00095	0.00497113	yes
DUSP4	DUSP4	DUSP4	chr8:29190578-29208267	A549	A549_Scedo	OK	55.0429	92.5146	0.749125	4.66114	5e-05	0.000417213	yes
ZNF414	ZNF414	ZNF414	chr19:8575461-8579048	A549	A549_Scedo	OK	4.03406	6.77484	0.747954	1.84567	0.00235	0.0101863	yes
CSRNP1	CSRNP1	CSRNP1	chr3:39183341-39195102	A549	A549_Scedo	OK	5.9321	9.94801	0.745865	3.6317	5e-05	0.000417213	yes
NTNG2	NTNG2	NTNG2	chr9:135037333-135118220	A549	A549_Scedo	OK	1.19418	2.00219	0.745555	1.8404	0.00415	0.0162444	yes
MST1R	MST1R	MST1R	chr3:49924435-49941306	A549	A549_Scedo	OK	4.98536	8.3507	0.7442	3.69182	5e-05	0.000417213	yes
PSD4	PSD4	PSD4	chr2:113931559-113960677	A549	A549_Scedo	OK	2.56101	4.28709	0.743286	3.09403	5e-05	0.000417213	yes
TSPAN4	TSPAN4	TSPAN4	chr11:842823-867116	A549	A549_Scedo	OK	109.203	182.747	0.74283	4.88856	5e-05	0.000417213	yes
SAMD4A	SAMD4A	SAMD4A	chr14:55034329-55260033	A549	A549_Scedo	OK	1.79227	2.99882	0.742602	2.84894	5e-05	0.000417213	yes
SLC45A3	SLC45A3	SLC45A3	chr1:205626980-205649630	A549	A549_Scedo	OK	1.69058	2.82188	0.739137	2.28237	0.0006	0.00346375	yes
CHPF	CHPF	CHPF	chr2:220403668-220408487	A549	A549_Scedo	OK	9.52347	15.8893	0.738492	3.70277	5e-05	0.000417213	yes
DUS3L	DUS3L	DUS3L	chr19:5785152-5791249	A549	A549_Scedo	OK	8.24863	13.747	0.736892	3.24051	5e-05	0.000417213	yes
MYBBP1A	MYBBP1A	MYBBP1A	chr17:4402128-4458681	A549	A549_Scedo	OK	24.2222	40.2938	0.734226	4.89985	5e-05	0.000417213	yes
PDK1	PDK1	PDK1	chr2:173420100-173490351	A549	A549_Scedo	OK	2.04074	3.39422	0.733986	2.25439	5e-05	0.000417213	yes
CEP170B	CEP170B	CEP170B	chr14:105331649-105363107	A549	A549_Scedo	OK	13.3535	22.1394	0.7294	5.02641	5e-05	0.000417213	yes
RPL19P12	RPL19P12	RPL19P12	chr7:102715327-102789569	A549	A549_Scedo	OK	8.5508	14.1585	0.727541	1.42868	0.01435	0.0435361	yes
PLXNA3	PLXNA3	PLXNA3	chrX:153686620-153701989	A549	A549_Scedo	OK	2.53064	4.18717	0.726475	3.32965	5e-05	0.000417213	yes
CHTF18	CHTF18	CHTF18	chr16:838621-850733	A549	A549_Scedo	OK	6.0591	10.0078	0.723955	3.31858	5e-05	0.000417213	yes
AGRN	AGRN	AGRN	chr1:955502-991499	A549	A549_Scedo	OK	50.9726	84.04	0.721355	4.58203	5e-05	0.000417213	yes
CACNG6	CACNG6	CACNG6	chr19:54494402-54515920	A549	A549_Scedo	OK	15.4321	25.4413	0.721238	3.56589	5e-05	0.000417213	yes
ZDHHC8P1	ZDHHC8P1	ZDHHC8P1	chr22:23732791-23744799	A549	A549_Scedo	OK	4.66442	7.68833	0.720974	2.99518	5e-05	0.000417213	yes
HS3ST1	HS3ST1	HS3ST1	chr4:11399987-11430537	A549	A549_Scedo	OK	2.06539	3.40388	0.720764	1.90174	0.006	0.0219007	yes
CEACAM19	CEACAM19	CEACAM19	chr19:45174723-45187627	A549	A549_Scedo	OK	5.94722	9.80075	0.720678	2.88836	5e-05	0.000417213	yes
MYO15B	MYO15B	MYO15B	chr17:73584138-73663269	A549	A549_Scedo	OK	8.15549	13.4295	0.719565	3.82787	5e-05	0.000417213	yes
PAPLN	PAPLN	PAPLN	chr14:73704204-73741347	A549	A549_Scedo	OK	1.54294	2.53957	0.718905	2.65024	5e-05	0.000417213	yes
CDCP1	CDCP1	CDCP1	chr3:45123765-45187914	A549	A549_Scedo	OK	4.99699	8.22256	0.718528	3.529	5e-05	0.000417213	yes
THBD	THBD	THBD	chr20:23026269-23030301	A549	A549_Scedo	OK	20.4145	33.5633	0.717294	5.07728	5e-05	0.000417213	yes
ADAMTS10	ADAMTS10	ADAMTS10	chr19:8645123-8675620	A549	A549_Scedo	OK	16.4486	27.0403	0.717145	4.12587	5e-05	0.000417213	yes
CLUHP3	CLUHP3	CLUHP3	chr16:31711933-31718745	A549	A549_Scedo	OK	3.18448	5.22931	0.71556	2.22098	0.00085	0.00453689	yes
TOR4A	TOR4A	TOR4A	chr9:140172279-140177093	A549	A549_Scedo	OK	18.5221	30.3851	0.714117	4.96623	5e-05	0.000417213	yes
HSPA1B	HSPA1B	HSPA1B	chr6_qbl_hap6:3089162-3091686	A549	A549_Scedo	OK	31.1514	51.0669	0.713092	5.11058	5e-05	0.000417213	yes
NOTCH3	NOTCH3	NOTCH3	chr19:15270443-15311792	A549	A549_Scedo	OK	15.2918	25.0643	0.712879	4.73713	5e-05	0.000417213	yes
FZD8	FZD8	FZD8	chr10:35927176-35930362	A549	A549_Scedo	OK	6.02351	9.87264	0.712832	3.30584	5e-05	0.000417213	yes
AMOTL2	AMOTL2	AMOTL2	chr3:134074186-134094259	A549	A549_Scedo	OK	13.6845	22.4208	0.712291	4.70093	5e-05	0.000417213	yes
AQP3	AQP3	AQP3	chr9:33441151-33447631	A549	A549_Scedo	OK	26.5123	43.3616	0.709754	4.70358	5e-05	0.000417213	yes
ITGB2	ITGB2	ITGB2	chr21:46305867-46349595	A549	A549_Scedo	OK	5.66464	9.25587	0.708383	2.93712	5e-05	0.000417213	yes
CYBA	CYBA	CYBA	chr16:88709696-88717492	A549	A549_Scedo	OK	271.764	443.552	0.706751	5.99671	5e-05	0.000417213	yes
VSTM2L	VSTM2L	VSTM2L	chr20:36531498-36573747	A549	A549_Scedo	OK	4.75402	7.75893	0.706708	2.71322	5e-05	0.000417213	yes
FAM131A	FAM131A	FAM131A	chr3:184053716-184079439	A549	A549_Scedo	OK	2.64157	4.31102	0.706635	1.86487	0.00375	0.014944	yes
IGSF8	IGSF8	IGSF8	chr1:160061128-160068618	A549	A549_Scedo	OK	7.68153	12.5346	0.706452	3.14641	5e-05	0.000417213	yes
LTBP3	LTBP3	LTBP3	chr11:65292547-65325699	A549	A549_Scedo	OK	36.7802	60.0052	0.706159	3.71856	5e-05	0.000417213	yes
ANKRD13D	ANKRD13D	ANKRD13D	chr11:67056761-67069955	A549	A549_Scedo	OK	9.10309	14.8311	0.704194	3.26889	5e-05	0.000417213	yes
CCDC40	CCDC40	CCDC40	chr17:78010430-78074412	A549	A549_Scedo	OK	3.13022	5.09898	0.703944	2.84625	5e-05	0.000417213	yes
ARHGAP39	ARHGAP39	ARHGAP39	chr8:145754562-145838888	A549	A549_Scedo	OK	4.58287	7.46278	0.703462	3.62245	5e-05	0.000417213	yes
EVPL	EVPL	EVPL	chr17:74002926-74023507	A549	A549_Scedo	OK	7.64469	12.432	0.701529	4.42516	5e-05	0.000417213	yes
DOT1L	DOT1L	DOT1L	chr19:2164147-2232577	A549	A549_Scedo	OK	5.46345	8.87958	0.700679	4.19319	5e-05	0.000417213	yes
PKD1	PKD1	PKD1	chr16:2097989-2185899	A549	A549_Scedo	OK	6.46264	10.5019	0.700447	3.41336	5e-05	0.000417213	yes
ABCD1	ABCD1	ABCD1	chrX:152990322-153010216	A549	A549_Scedo	OK	1.69463	2.75215	0.699586	2.20252	0.0008	0.00432642	yes
SFMBT2	SFMBT2	SFMBT2	chr10:7200585-7453448	A549	A549_Scedo	OK	2.35042	3.81489	0.698723	3.21915	5e-05	0.000417213	yes
HID1	HID1	HID1	chr17:72946838-72971823	A549	A549_Scedo	OK	9.22842	14.9639	0.697334	3.75867	5e-05	0.000417213	yes
PLA2G6	PLA2G6	PLA2G6	chr22:38507501-38577836	A549	A549_Scedo	OK	1.92674	3.1232	0.696859	1.84244	0.00065	0.00368558	yes
UBALD1	UBALD1	UBALD1	chr16:4658883-4664927	A549	A549_Scedo	OK	16.0772	26.0475	0.696127	3.76209	5e-05	0.000417213	yes
BEND3P3	BEND3P3	BEND3P3	chr10:81442730-81448650	A549	A549_Scedo	OK	1.32743	2.14965	0.695468	2.38884	0.0001	0.000770497	yes
SGSH	SGSH	SGSH	chr17:78143790-78194199	A549	A549_Scedo	OK	8.14029	13.1736	0.694495	3.31264	5e-05	0.000417213	yes
MYH9	MYH9	MYH9	chr22:36677322-36784063	A549	A549_Scedo	OK	63.934	103.328	0.692581	4.32021	5e-05	0.000417213	yes
PTRH1	PTRH1	PTRH1	chr9:130469270-130477936	A549	A549_Scedo	OK	9.09631	14.6921	0.691689	1.77398	0.0034	0.0138035	yes
TICAM1	TICAM1	TICAM1	chr19:4815935-4831754	A549	A549_Scedo	OK	3.13003	5.05539	0.691645	2.51226	5e-05	0.000417213	yes
CXCL3	CXCL3	CXCL3	chr4:74902311-74904490	A549	A549_Scedo	OK	4.31907	6.96955	0.690343	2.06435	0.00425	0.0165792	yes
CDC42EP1	CDC42EP1	CDC42EP1	chr22:37956470-37965410	A549	A549_Scedo	OK	16.3518	26.3628	0.689056	4.14107	5e-05	0.000417213	yes
SELO	SELO	SELO	chr22:50639407-50656045	A549	A549_Scedo	OK	9.09321	14.658	0.688828	3.50826	5e-05	0.000417213	yes
SVEP1	SVEP1	SVEP1	chr9:113127528-113342160	A549	A549_Scedo	OK	1.95376	3.1444	0.686529	3.51436	5e-05	0.000417213	yes
WASH3P	WASH3P	WASH3P	chr15:102501015-102519296	A549	A549_Scedo	OK	1.90558	3.06598	0.686118	1.92065	0.00275	0.0116043	yes
KIF21B	KIF21B	KIF21B	chr1:200938513-200992828	A549	A549_Scedo	OK	1.30931	2.10571	0.6855	2.66713	5e-05	0.000417213	yes
GLI2	GLI2	GLI2	chr2:121554866-121750229	A549	A549_Scedo	OK	4.38627	7.04999	0.684629	3.75944	5e-05	0.000417213	yes
LOC155060	LOC155060	LOC155060	chr7:148982371-148994403	A549	A549_Scedo	OK	2.31517	3.71854	0.683617	2.31323	0.00035	0.00223179	yes
MUC1	MUC1	MUC1	chr1:155158299-155162706	A549	A549_Scedo	OK	5.72751	9.19643	0.683167	1.68915	0.00015	0.00108639	yes
RARA	RARA	RARA	chr17:38465422-38513895	A549	A549_Scedo	OK	7.98943	12.8191	0.682131	3.60615	5e-05	0.000417213	yes
ENTHD2	ENTHD2	ENTHD2	chr17:79202076-79212891	A549	A549_Scedo	OK	8.69776	13.9533	0.681886	3.3996	5e-05	0.000417213	yes
PPP1R35	PPP1R35	PPP1R35	chr7:100032911-100034094	A549	A549_Scedo	OK	14.2109	22.7949	0.681717	3.17479	5e-05	0.000417213	yes
LSR	LSR	LSR	chr19:35739558-35758867	A549	A549_Scedo	OK	13.8233	22.1605	0.680891	3.59761	5e-05	0.000417213	yes
KMT2D	KMT2D	KMT2D	chr12:49412757-49449107	A549	A549_Scedo	OK	6.62634	10.6047	0.678419	4.45267	5e-05	0.000417213	yes
ZBTB48	ZBTB48	ZBTB48	chr1:6640050-6649340	A549	A549_Scedo	OK	3.27665	5.24382	0.678396	1.98212	0.00035	0.00223179	yes
STAMBPL1	STAMBPL1	STAMBPL1	chr10:90639943-90683259	A549	A549_Scedo	OK	8.92838	14.2804	0.677569	3.31276	5e-05	0.000417213	yes
PLXNA2	PLXNA2	PLXNA2	chr1:208195587-208417665	A549	A549_Scedo	OK	1.34748	2.15421	0.676893	2.96456	5e-05	0.000417213	yes
CXCL2	CXCL2	CXCL2	chr4:74962753-74964997	A549	A549_Scedo	OK	6.003	9.59569	0.676704	2.42227	0.00055	0.00322875	yes
TMEM132A	TMEM132A	TMEM132A	chr11:60691912-60719257	A549	A549_Scedo	OK	27.8144	44.4331	0.675806	4.6857	5e-05	0.000417213	yes
CTSK	CTSK	CTSK	chr1:150768683-150780917	A549	A549_Scedo	OK	2.61559	4.17547	0.674799	1.91852	0.0042	0.0164065	yes
MAMLD1	MAMLD1	MAMLD1	chrX:149531544-149682448	A549	A549_Scedo	OK	2.56535	4.09152	0.673481	2.53136	5e-05	0.000417213	yes
FAM83G	FAM83G	FAM83G	chr17:18853988-18950336	A549	A549_Scedo	OK	11.5222	18.368	0.672781	3.73829	5e-05	0.000417213	yes
BSCL2	BSCL2	BSCL2	chr11:62457733-62494857	A549	A549_Scedo	OK	29.7338	47.3975	0.672707	1.7156	0.00745	0.0259855	yes
JAG1	JAG1	JAG1	chr20:10618331-10654694	A549	A549_Scedo	OK	13.8107	22.0108	0.672432	4.57598	5e-05	0.000417213	yes
LTBP4	LTBP4	LTBP4	chr19:41099071-41135725	A549	A549_Scedo	OK	19.5581	31.1309	0.670583	4.42597	5e-05	0.000417213	yes
PAQR6	PAQR6	PAQR6	chr1:156182778-156217908	A549	A549_Scedo	OK	7.96035	12.6692	0.670417	2.15194	0.0001	0.000770497	yes
NID2	NID2	NID2	chr14:52471519-52535946	A549	A549_Scedo	OK	3.34151	5.31192	0.668734	3.05628	5e-05	0.000417213	yes
NFAT5	NFAT5	NFAT5	chr16:69599868-69738569	A549	A549_Scedo	OK	13.3186	21.1717	0.668692	4.36548	5e-05	0.000417213	yes
LOC401010	LOC401010	LOC401010	chr2:132199733-132202467	A549	A549_Scedo	OK	1.56832	2.49258	0.668417	1.75607	0.0061	0.022195	yes
LAMB3	LAMB3	LAMB3	chr1:209788217-209825820	A549	A549_Scedo	OK	7.58542	12.0472	0.667403	3.59464	5e-05	0.000417213	yes
RHPN1	RHPN1	RHPN1	chr8:144451024-144466390	A549	A549_Scedo	OK	7.02676	11.154	0.666625	3.56208	5e-05	0.000417213	yes
RASSF7	RASSF7	RASSF7	chr11:560970-564025	A549	A549_Scedo	OK	35.4244	56.2148	0.666208	4.14147	5e-05	0.000417213	yes
ABCC10	ABCC10	ABCC10	chr6:43395291-43424370	A549	A549_Scedo	OK	3.44543	5.46714	0.666101	2.93397	5e-05	0.000417213	yes
ANP32C	ANP32C	ANP32C	chr4:164445449-165304407	A549	A549_Scedo	OK	8.93263	14.1653	0.665202	1.54123	0.00935	0.0310538	yes
HNF1A-AS1	HNF1A-AS1	HNF1A-AS1	chr12:121407640-121410095	A549	A549_Scedo	OK	1.94275	3.07839	0.664079	1.8616	0.0045	0.0173478	yes
LOC146880	LOC146880	LOC146880	chr17:62745779-62778117	A549	A549_Scedo	OK	5.02158	7.95289	0.663337	2.75833	5e-05	0.000417213	yes
SDHAP3	SDHAP3	SDHAP3	chr5:1572072-1594646	A549	A549_Scedo	OK	3.10575	4.91834	0.663229	1.67205	0.01405	0.0428413	yes
SZT2	SZT2	SZT2	chr1:43855555-43919918	A549	A549_Scedo	OK	3.37791	5.34458	0.661948	3.98198	5e-05	0.000417213	yes
FRMD8	FRMD8	FRMD8	chr11:65154040-65180995	A549	A549_Scedo	OK	11.552	18.2708	0.661396	4.08625	5e-05	0.000417213	yes
LOC100289019	LOC100289019	LOC100289019	chr9:130873449-130881013	A549	A549_Scedo	OK	4.08075	6.45141	0.660781	2.95854	5e-05	0.000417213	yes
DENND6B	DENND6B	DENND6B	chr22:50750391-50765489	A549	A549_Scedo	OK	2.35308	3.71867	0.660234	1.86288	0.00605	0.0220481	yes
ITGB8	ITGB8	ITGB8	chr7:20367923-20455382	A549	A549_Scedo	OK	1.25986	1.98942	0.659081	2.51336	5e-05	0.000417213	yes
FAM131C	FAM131C	FAM131C	chr1:16384263-16400127	A549	A549_Scedo	OK	2.2786	3.59722	0.658736	1.68938	0.01155	0.0366107	yes
NOX1	NOX1	NOX1	chrX:100098312-100129334	A549	A549_Scedo	OK	2.33017	3.67779	0.658402	1.70606	0.0016	0.00752729	yes
DPCD	DPCD	DPCD	chr10:103348088-103369410	A549	A549_Scedo	OK	9.97997	15.7489	0.658147	2.03464	0.0008	0.00432642	yes
ABHD16B	ABHD16B	ABHD16B	chr20:62492565-62494341	A549	A549_Scedo	OK	2.18753	3.45128	0.657827	1.69062	0.01205	0.0379751	yes
EREG	EREG	EREG	chr4:75230859-75254477	A549	A549_Scedo	OK	12.4391	19.6227	0.657648	4.30858	5e-05	0.000417213	yes
CA9	CA9	CA9	chr9:35673914-35681154	A549	A549_Scedo	OK	4.14408	6.53198	0.656469	2.18674	0.00165	0.00771818	yes
WNT7B	WNT7B	WNT7B	chr22:46316247-46373008	A549	A549_Scedo	OK	40.9344	64.5165	0.656355	4.51333	5e-05	0.000417213	yes
MNT	MNT	MNT	chr17:2287353-2304258	A549	A549_Scedo	OK	8.51826	13.4236	0.65614	3.97053	5e-05	0.000417213	yes
C11orf35	C11orf35	C11orf35	chr11:537521-560779	A549	A549_Scedo	OK	1.96194	3.08911	0.654912	1.44974	0.01205	0.0379751	yes
SMARCA4	SMARCA4	SMARCA4	chr19:11071597-11172958	A549	A549_Scedo	OK	2.54545	4.00584	0.65418	2.48305	5e-05	0.000417213	yes
NME3	NME3	NME3	chr16:1820320-1821710	A549	A549_Scedo	OK	23.6432	37.1939	0.653644	3.71376	5e-05	0.000417213	yes
RRP12	RRP12	RRP12	chr10:99116457-99161127	A549	A549_Scedo	OK	14.1895	22.2936	0.651804	4.19513	5e-05	0.000417213	yes
TBX2	TBX2	TBX2	chr17:59477256-59486827	A549	A549_Scedo	OK	1.87632	2.94722	0.651453	2.07467	0.0015	0.00715668	yes
AMPD2	AMPD2	AMPD2	chr1:110162434-110174677	A549	A549_Scedo	OK	13.6141	21.3696	0.650457	3.85383	5e-05	0.000417213	yes
GRIN2D	GRIN2D	GRIN2D	chr19:48898131-48948188	A549	A549_Scedo	OK	7.74693	12.1549	0.649842	3.87456	5e-05	0.000417213	yes
CD55	CD55	CD55	chr1:207494816-207534311	A549	A549_Scedo	OK	49.2545	77.2511	0.649299	4.25243	5e-05	0.000417213	yes
FN1	FN1	FN1	chr2:216225178-216300791	A549	A549_Scedo	OK	192.02	301.116	0.649066	3.99133	5e-05	0.000417213	yes
ZFP36L1	ZFP36L1	ZFP36L1	chr14:69254371-69262960	A549	A549_Scedo	OK	56.6147	88.6774	0.647389	4.32617	5e-05	0.000417213	yes
ABCA2	ABCA2	ABCA2	chr9:139901685-139931234	A549	A549_Scedo	OK	10.8436	16.9816	0.647124	4.52468	5e-05	0.000417213	yes
GAA	GAA	GAA	chr17:78075354-78093679	A549	A549_Scedo	OK	57.6399	90.2011	0.646076	4.01466	5e-05	0.000417213	yes
MFSD10	MFSD10	MFSD10	chr4:2932287-2936586	A549	A549_Scedo	OK	35.9771	56.2467	0.644689	4.09155	5e-05	0.000417213	yes
ERN1	ERN1	ERN1	chr17:62120389-62207502	A549	A549_Scedo	OK	4.31196	6.74117	0.644657	2.98026	5e-05	0.000417213	yes
PLEKHM1P	PLEKHM1P	PLEKHM1P	chr17:62780958-62833302	A549	A549_Scedo	OK	3.06993	4.79508	0.64335	2.23544	0.0004	0.00248295	yes
SNHG12	SNHG12	SNHG12	chr1:28879528-28908366	A549	A549_Scedo	OK	9.42029	14.7115	0.643105	1.87271	0.01145	0.0363439	yes
EPS8L3	EPS8L3	EPS8L3	chr1:110292701-110306644	A549	A549_Scedo	OK	3.47516	5.42426	0.642346	1.91005	0.0005	0.00297792	yes
LOC150776	LOC150776	LOC150776	chr2:132202795-132366974	A549	A549_Scedo	OK	3.92339	6.11707	0.64074	2.1437	0.00085	0.00453689	yes
ETV4	ETV4	ETV4	chr17:41605210-41623800	A549	A549_Scedo	OK	24.8258	38.6944	0.640284	3.8921	5e-05	0.000417213	yes
KLF2	KLF2	KLF2	chr19:16435650-16438339	A549	A549_Scedo	OK	2.49389	3.88628	0.639993	1.69491	0.0122	0.0383109	yes
COL12A1	COL12A1	COL12A1	chr6:75794041-75915623	A549	A549_Scedo	OK	1.44554	2.25213	0.639682	2.69341	5e-05	0.000417213	yes
LMF2	LMF2	LMF2	chr22:50941375-50946135	A549	A549_Scedo	OK	27.8059	43.3203	0.639655	4.47728	5e-05	0.000417213	yes
TSPO	TSPO	TSPO	chr22:43547519-43559248	A549	A549_Scedo	OK	54.6804	85.1603	0.639157	3.69582	5e-05	0.000417213	yes
NAT9	NAT9	NAT9	chr17:72766685-72772470	A549	A549_Scedo	OK	15.8246	24.6441	0.639077	3.66794	5e-05	0.000417213	yes
DHX34	DHX34	DHX34	chr19:47852537-47885961	A549	A549_Scedo	OK	8.59199	13.3624	0.637118	3.76062	5e-05	0.000417213	yes
PITPNM3	PITPNM3	PITPNM3	chr17:6354582-6459877	A549	A549_Scedo	OK	1.21704	1.89207	0.636589	2.20418	0.00015	0.00108639	yes
LAMB2	LAMB2	LAMB2	chr3:49158546-49170599	A549	A549_Scedo	OK	24.2107	37.6384	0.636564	4.27303	5e-05	0.000417213	yes
ASPHD1	ASPHD1	ASPHD1	chr16:29912146-29917377	A549	A549_Scedo	OK	6.83844	10.6269	0.635974	2.55848	0.0001	0.000770497	yes
GOLGA8A	GOLGA8A	GOLGA8A	chr15:34671269-34729667	A549	A549_Scedo	OK	2.46651	3.83287	0.635956	2.53636	5e-05	0.000417213	yes
NAV3	NAV3	NAV3	chr12:78225068-78606792	A549	A549_Scedo	OK	1.95815	3.04197	0.635511	2.94211	5e-05	0.000417213	yes
TMEM184A	TMEM184A	TMEM184A	chr7:1570367-1596066	A549	A549_Scedo	OK	8.31102	12.9102	0.635418	2.18841	0.0004	0.00248295	yes
ZDHHC8	ZDHHC8	ZDHHC8	chr22:20119363-20135530	A549	A549_Scedo	OK	4.94339	7.67791	0.635213	3.02786	5e-05	0.000417213	yes
SGK223	SGK223	SGK223	chr8:8175257-8239344	A549	A549_Scedo	OK	25.1857	39.0892	0.634163	4.46444	5e-05	0.000417213	yes
ATAD3A	ATAD3A	ATAD3A	chr1:1447522-1470067	A549	A549_Scedo	OK	4.868	7.55272	0.633667	2.35118	0.00015	0.00108639	yes
MTCL1	MTCL1	MTCL1	chr18:8717368-8832775	A549	A549_Scedo	OK	15.2587	23.6712	0.633497	4.49956	5e-05	0.000417213	yes
PLXNB2	PLXNB2	PLXNB2	chr22:50713407-50746001	A549	A549_Scedo	OK	45.4323	70.44	0.632675	4.01335	5e-05	0.000417213	yes
TMC6	TMC6	TMC6	chr17:76108998-76139049	A549	A549_Scedo	OK	5.31102	8.23228	0.632304	2.69904	5e-05	0.000417213	yes
CLSTN3	CLSTN3	CLSTN3	chr12:7282966-7311530	A549	A549_Scedo	OK	10.7906	16.7129	0.631192	3.86698	5e-05	0.000417213	yes
C2CD2L	C2CD2L	C2CD2L	chr11:118978059-118987834	A549	A549_Scedo	OK	2.93218	4.54119	0.631097	2.24729	5e-05	0.000417213	yes
BPIFB1	BPIFB1	BPIFB1	chr20:31870940-31897684	A549	A549_Scedo	OK	3.54427	5.48904	0.631066	2.03043	0.00245	0.0105282	yes
NAT6	NAT6	NAT6	chr3:50330258-50336899	A549	A549_Scedo	OK	4.63068	7.17151	0.631052	1.52759	0.00635	0.0228939	yes
GAL3ST1	GAL3ST1	GAL3ST1	chr22:30950623-30960876	A549	A549_Scedo	OK	13.1239	20.3088	0.62991	3.35904	5e-05	0.000417213	yes
MDGA1	MDGA1	MDGA1	chr6:37600283-37665766	A549	A549_Scedo	OK	1.3779	2.132	0.629732	2.52586	5e-05	0.000417213	yes
LPPR3	LPPR3	LPPR3	chr19:812487-821952	A549	A549_Scedo	OK	1.83067	2.83229	0.629599	1.48395	0.01055	0.034005	yes
SLC2A1	SLC2A1	SLC2A1	chr1:43391045-43449029	A549	A549_Scedo	OK	46.1089	71.319	0.629241	4.35094	5e-05	0.000417213	yes
EMP1	EMP1	EMP1	chr12:13349601-13369708	A549	A549_Scedo	OK	10.4541	16.1672	0.629001	3.51692	5e-05	0.000417213	yes
MAP2K3	MAP2K3	MAP2K3	chr17:21187967-21218551	A549	A549_Scedo	OK	20.5836	31.8281	0.628805	3.63435	5e-05	0.000417213	yes
RILPL1	RILPL1	RILPL1	chr12:123942650-124018265	A549	A549_Scedo	OK	5.58984	8.64276	0.628686	2.07213	0.0007	0.00389587	yes
FLNA	FLNA	FLNA	chrX:153576899-153603006	A549	A549_Scedo	OK	200.552	310.012	0.628345	3.85916	5e-05	0.000417213	yes
ATG16L2	ATG16L2	ATG16L2	chr11:72525450-72540680	A549	A549_Scedo	OK	2.05985	3.18369	0.628165	1.69953	0.0082	0.0279634	yes
SNAPC4	SNAPC4	SNAPC4	chr9:139270028-139292889	A549	A549_Scedo	OK	4.27673	6.6069	0.627467	3.03974	5e-05	0.000417213	yes
KIAA0895L	KIAA0895L	KIAA0895L	chr16:67204399-67217883	A549	A549_Scedo	OK	5.09502	7.87061	0.627388	2.14355	0.00025	0.00167617	yes
GATSL3	GATSL3	GATSL3	chr22:30681106-30685616	A549	A549_Scedo	OK	2.29574	3.54475	0.626728	1.57737	0.01705	0.0496012	yes
TPBG	TPBG	TPBG	chr6:83072922-83077133	A549	A549_Scedo	OK	23.8916	36.8894	0.626706	4.12252	5e-05	0.000417213	yes
CFD	CFD	CFD	chr19:859664-863610	A549	A549_Scedo	OK	76.8423	118.64	0.626623	4.91205	5e-05	0.000417213	yes
LZTS2	LZTS2	LZTS2	chr10:102756863-102790914	A549	A549_Scedo	OK	19.3295	29.8362	0.626259	4.08837	5e-05	0.000417213	yes
PIEZO1	PIEZO1	PIEZO1	chr16:88772890-88851372	A549	A549_Scedo	OK	16.5175	25.4927	0.626083	3.79945	5e-05	0.000417213	yes
LDLR	LDLR	LDLR	chr19:11200037-11244505	A549	A549_Scedo	OK	21.8548	33.7248	0.625862	4.47935	5e-05	0.000417213	yes
PNPLA2	PNPLA2	PNPLA2	chr11:818900-825571	A549	A549_Scedo	OK	22.8603	35.2571	0.625067	4.15877	5e-05	0.000417213	yes
HELZ2	HELZ2	HELZ2	chr20:62189438-62205592	A549	A549_Scedo	OK	2.77805	4.28273	0.624457	3.11748	5e-05	0.000417213	yes
MROH6	MROH6	MROH6	chr8:144648362-144654928	A549	A549_Scedo	OK	2.6784	4.12782	0.62401	2.27182	0.0002	0.00138216	yes
CD82	CD82	CD82	chr11:44587140-44641315	A549	A549_Scedo	OK	7.36197	11.337	0.622876	2.40853	5e-05	0.000417213	yes
BOP1	BOP1	BOP1	chr8:145486055-145515120	A549	A549_Scedo	OK	4.06259	6.25161	0.621826	2.39107	0.0001	0.000770497	yes
FBN1	FBN1	FBN1	chr15:48700502-48937985	A549	A549_Scedo	OK	2.35478	3.61853	0.619814	3.29049	5e-05	0.000417213	yes
HSPA1A	HSPA1A	HSPA1A	chr6_qbl_hap6:3076937-3079366	A549	A549_Scedo	OK	54.022	83.0032	0.61962	4.41367	5e-05	0.000417213	yes
KCNK1	KCNK1	KCNK1	chr1:233749749-233808258	A549	A549_Scedo	OK	20.7723	31.8985	0.618829	3.65643	5e-05	0.000417213	yes
C1orf233	C1orf233	C1orf233	chr1:1533387-1535476	A549	A549_Scedo	OK	2.35132	3.60874	0.618026	1.76412	0.0078	0.0269115	yes
TRAF4	TRAF4	TRAF4	chr17:27071022-27077976	A549	A549_Scedo	OK	23.9834	36.7933	0.617405	4.27897	5e-05	0.000417213	yes
SPTAN1	SPTAN1	SPTAN1	chr9:131314836-131419129	A549	A549_Scedo	OK	30.5381	46.8283	0.616771	3.17135	5e-05	0.000417213	yes
ARSA	ARSA	ARSA	chr22:51061181-51066601	A549	A549_Scedo	OK	5.55434	8.51412	0.616242	3.02918	5e-05	0.000417213	yes
ABCA7	ABCA7	ABCA7	chr19:1040101-1065570	A549	A549_Scedo	OK	5.92785	9.08629	0.616183	3.66272	5e-05	0.000417213	yes
CRIPAK	CRIPAK	CRIPAK	chr4:1385339-1389782	A549	A549_Scedo	OK	1.67426	2.56552	0.615734	2.06835	0.0004	0.00248295	yes
GTPBP1	GTPBP1	GTPBP1	chr22:39101806-39129592	A549	A549_Scedo	OK	5.7432	8.79992	0.615635	3.35639	5e-05	0.000417213	yes
NBEAL2	NBEAL2	NBEAL2	chr3:46963219-47051194	A549	A549_Scedo	OK	9.21739	14.1214	0.615453	3.66533	5e-05	0.000417213	yes
FGFRL1	FGFRL1	FGFRL1	chr4:1005609-1020686	A549	A549_Scedo	OK	13.4294	20.574	0.615426	3.58437	5e-05	0.000417213	yes
CYP26B1	CYP26B1	CYP26B1	chr2:72356366-72374991	A549	A549_Scedo	OK	8.23808	12.6118	0.614397	3.47811	5e-05	0.000417213	yes
RFX1	RFX1	RFX1	chr19:14072341-14117134	A549	A549_Scedo	OK	2.75426	4.21621	0.614283	2.48101	5e-05	0.000417213	yes
AHDC1	AHDC1	AHDC1	chr1:27860755-27930143	A549	A549_Scedo	OK	3.11345	4.7645	0.613813	2.96066	5e-05	0.000417213	yes
CAPN15	CAPN15	CAPN15	chr16:577855-604636	A549	A549_Scedo	OK	11.9378	18.2625	0.613347	3.85892	5e-05	0.000417213	yes
SEZ6L2	SEZ6L2	SEZ6L2	chr16:29882479-29910585	A549	A549_Scedo	OK	13.1556	20.1157	0.612643	3.61405	5e-05	0.000417213	yes
SLC4A11	SLC4A11	SLC4A11	chr20:3208062-3219887	A549	A549_Scedo	OK	4.18629	6.3953	0.611337	2.40166	5e-05	0.000417213	yes
CD68	CD68	CD68	chr17:7482804-7485429	A549	A549_Scedo	OK	19.7856	30.2057	0.610367	3.4159	5e-05	0.000417213	yes
FRMD4B	FRMD4B	FRMD4B	chr3:69217933-69435455	A549	A549_Scedo	OK	1.78151	2.71947	0.610225	2.42971	0.00015	0.00108639	yes
OAF	OAF	OAF	chr11:120081746-120100650	A549	A549_Scedo	OK	5.82638	8.89372	0.610188	2.46424	0.0002	0.00138216	yes
FAM193B	FAM193B	FAM193B	chr5:176946789-176981548	A549	A549_Scedo	OK	8.03757	12.2664	0.609885	3.07745	5e-05	0.000417213	yes
CXCL5	CXCL5	CXCL5	chr4:74861358-74864446	A549	A549_Scedo	OK	182.46	278.278	0.608949	4.06288	5e-05	0.000417213	yes
BCAR1	BCAR1	BCAR1	chr16:75262927-75301951	A549	A549_Scedo	OK	16.7255	25.4903	0.607898	3.77387	5e-05	0.000417213	yes
CAPN10	CAPN10	CAPN10	chr2:241526132-241538526	A549	A549_Scedo	OK	5.42977	8.26886	0.606798	2.41517	5e-05	0.000417213	yes
SPPL2B	SPPL2B	SPPL2B	chr19:2328628-2355100	A549	A549_Scedo	OK	10.4549	15.9174	0.606429	3.51509	5e-05	0.000417213	yes
FRAS1	FRAS1	FRAS1	chr4:78978723-79465423	A549	A549_Scedo	OK	3.91503	5.95731	0.605636	3.79344	5e-05	0.000417213	yes
LRP5	LRP5	LRP5	chr11:68080076-68216743	A549	A549_Scedo	OK	33.107	50.3617	0.605189	4.03634	5e-05	0.000417213	yes
KIFC3	KIFC3	KIFC3	chr16:57792128-57836439	A549	A549_Scedo	OK	57.6239	87.6519	0.605119	3.66758	5e-05	0.000417213	yes
SRPX2	SRPX2	SRPX2	chrX:99899162-99926296	A549	A549_Scedo	OK	1.98096	3.01305	0.605024	1.6052	0.01035	0.03353	yes
STAG3L5P-PVRIG2P-PILRB	STAG3L5P-PVRIG2P-PILRB	STAG3L5P-PVRIG2P-PILRB	chr7:99905324-99965454	A549	A549_Scedo	OK	13.6004	20.6807	0.604633	2.41649	0.0003	0.0019576	yes
AHSA2	AHSA2	AHSA2	chr2:61404554-61697849	A549	A549_Scedo	OK	28.0978	42.6942	0.603587	1.86042	0.00195	0.00880534	yes
ELL	ELL	ELL	chr19:18553472-18632937	A549	A549_Scedo	OK	2.47602	3.76188	0.603433	2.31273	0.0001	0.000770497	yes
LOC440311	LOC440311	LOC440311	chr15:95398591-95400293	A549	A549_Scedo	OK	4.68031	7.10689	0.602615	2.14398	0.0007	0.00389587	yes
ZNF408	ZNF408	ZNF408	chr11:46722316-46727466	A549	A549_Scedo	OK	4.74183	7.19776	0.602105	2.2131	0.0001	0.000770497	yes
TAF1C	TAF1C	TAF1C	chr16:84178864-84220676	A549	A549_Scedo	OK	9.55571	14.4976	0.60138	3.36296	5e-05	0.000417213	yes
CCAT1	CCAT1	CCAT1	chr8:128219626-128231513	A549	A549_Scedo	OK	2.41762	3.66147	0.598833	1.9663	0.0026	0.0110855	yes
CD14	CD14	CD14	chr5:140011312-140013286	A549	A549_Scedo	OK	9.88432	14.9676	0.598629	2.40463	5e-05	0.000417213	yes
ANO8	ANO8	ANO8	chr19:17420336-17445638	A549	A549_Scedo	OK	4.02989	6.10205	0.598555	1.886	0.0009	0.00475726	yes
WFS1	WFS1	WFS1	chr4:6271576-6304992	A549	A549_Scedo	OK	9.99416	15.1298	0.598233	3.33901	5e-05	0.000417213	yes
FA2H	FA2H	FA2H	chr16:74746855-74808729	A549	A549_Scedo	OK	18.9768	28.7275	0.598196	3.80716	5e-05	0.000417213	yes
NPDC1	NPDC1	NPDC1	chr9:139933908-139940676	A549	A549_Scedo	OK	42.6096	64.4589	0.597204	4.25666	5e-05	0.000417213	yes
TMEM161A	TMEM161A	TMEM161A	chr19:19230424-19249310	A549	A549_Scedo	OK	17.1126	25.8699	0.59622	3.15974	5e-05	0.000417213	yes
RHOF	RHOF	RHOF	chr12:122150657-122231594	A549	A549_Scedo	OK	28.0547	42.3958	0.595681	3.0276	5e-05	0.000417213	yes
MAP3K14	MAP3K14	MAP3K14	chr17:43325291-43394430	A549	A549_Scedo	OK	10.8314	16.3656	0.59544	3.39797	5e-05	0.000417213	yes
E4F1	E4F1	E4F1	chr16:2273488-2285743	A549	A549_Scedo	OK	7.88154	11.9075	0.595321	2.74746	5e-05	0.000417213	yes
PABPC1L	PABPC1L	PABPC1L	chr20:43538702-43567962	A549	A549_Scedo	OK	4.10467	6.1996	0.594908	2.19356	0.00115	0.00577013	yes
CCR7	CCR7	CCR7	chr17:38710021-38721736	A549	A549_Scedo	OK	2.06174	3.11333	0.594595	1.59792	0.0117	0.0370247	yes
R3HDM4	R3HDM4	R3HDM4	chr19:896502-913225	A549	A549_Scedo	OK	24.4695	36.9446	0.594381	3.81117	5e-05	0.000417213	yes
ZBTB45	ZBTB45	ZBTB45	chr19:59024896-59030921	A549	A549_Scedo	OK	7.54648	11.3847	0.593219	2.80399	5e-05	0.000417213	yes
DUSP8	DUSP8	DUSP8	chr11:1575280-1593150	A549	A549_Scedo	OK	1.89575	2.85747	0.591969	2.09171	0.0005	0.00297792	yes
LPPR2	LPPR2	LPPR2	chr19:11466061-11476374	A549	A549_Scedo	OK	10.0498	15.1466	0.591834	3.04554	5e-05	0.000417213	yes
SLC6A6	SLC6A6	SLC6A6	chr3:14444075-14581850	A549	A549_Scedo	OK	46.6311	70.2547	0.591302	3.58639	5e-05	0.000417213	yes
ANKHD1-EIF4EBP3	ANKHD1-EIF4EBP3	ANKHD1-EIF4EBP3	chr5:139781398-139929163	A549	A549_Scedo	OK	8.92491	13.4424	0.59088	2.42982	0.00015	0.00108639	yes
DENND3	DENND3	DENND3	chr8:142138719-142205900	A549	A549_Scedo	OK	5.08284	7.65246	0.59029	3.16094	5e-05	0.000417213	yes
CDC42EP2	CDC42EP2	CDC42EP2	chr11:65082288-65089900	A549	A549_Scedo	OK	8.37597	12.6081	0.590021	2.77427	5e-05	0.000417213	yes
LRP5L	LRP5L	LRP5L	chr22:25747384-25777544	A549	A549_Scedo	OK	2.89731	4.35679	0.588549	1.50326	0.0125	0.0390497	yes
MALL	MALL	MALL	chr2:110841446-110874143	A549	A549_Scedo	OK	12.3237	18.5238	0.587941	3.32567	5e-05	0.000417213	yes
MOB2	MOB2	MOB2	chr11:1490677-1508009	A549	A549_Scedo	OK	12.7788	19.2075	0.587918	2.57494	5e-05	0.000417213	yes
AMDHD2	AMDHD2	AMDHD2	chr16:2570362-2581409	A549	A549_Scedo	OK	4.45777	6.6996	0.587754	1.63168	0.0145	0.0438635	yes
C11orf86	C11orf86	C11orf86	chr11:66742753-66744479	A549	A549_Scedo	OK	3.99822	6.00859	0.587668	1.69625	0.014	0.0427343	yes
GATA3	GATA3	GATA3	chr10:8096666-8117164	A549	A549_Scedo	OK	2.01339	3.02561	0.587595	1.636	0.0038	0.0150908	yes
ZNF668	ZNF668	ZNF668	chr16:31072163-31085641	A549	A549_Scedo	OK	4.07371	6.12084	0.587386	2.12625	0.0002	0.00138216	yes
MC1R	MC1R	MC1R	chr16:89984286-89987385	A549	A549_Scedo	OK	8.3048	12.4677	0.586178	3.11969	5e-05	0.000417213	yes
UNC93B1	UNC93B1	UNC93B1	chr11:67758570-67771595	A549	A549_Scedo	OK	37.469	56.2398	0.585895	4.26952	5e-05	0.000417213	yes
TM4SF1	TM4SF1	TM4SF1	chr3:149086804-149104370	A549	A549_Scedo	OK	550.719	826.095	0.584993	4.03847	5e-05	0.000417213	yes
TUSC1	TUSC1	TUSC1	chr9:25676386-25678856	A549	A549_Scedo	OK	2.424	3.63595	0.584945	1.82574	0.00525	0.0196191	yes
SSH3	SSH3	SSH3	chr11:67070918-67080078	A549	A549_Scedo	OK	14.0424	21.0509	0.584088	3.559	5e-05	0.000417213	yes
SLC25A25	SLC25A25	SLC25A25	chr9:130830478-130871537	A549	A549_Scedo	OK	5.96845	8.94687	0.584027	2.67945	5e-05	0.000417213	yes
SLC29A2	SLC29A2	SLC29A2	chr11:66129991-66139291	A549	A549_Scedo	OK	6.06316	9.08832	0.583944	2.60598	5e-05	0.000417213	yes
C8orf82	C8orf82	C8orf82	chr8:145743348-145754458	A549	A549_Scedo	OK	7.63846	11.4454	0.583412	1.66135	0.0041	0.0161091	yes
COL6A1	COL6A1	COL6A1	chr21:47401662-47424963	A549	A549_Scedo	OK	4.04486	6.05808	0.582772	2.66896	5e-05	0.000417213	yes
LRRC8A	LRRC8A	LRRC8A	chr9:131644390-131680317	A549	A549_Scedo	OK	28.566	42.7774	0.582551	3.97679	5e-05	0.000417213	yes
SF3A2	SF3A2	SF3A2	chr19:2236815-2248678	A549	A549_Scedo	OK	26.2512	39.3063	0.582377	3.73577	5e-05	0.000417213	yes
CCDC130	CCDC130	CCDC130	chr19:13858752-13874106	A549	A549_Scedo	OK	6.714	10.0473	0.581569	2.37447	0.00035	0.00223179	yes
BCAM	BCAM	BCAM	chr19:45312315-45324678	A549	A549_Scedo	OK	68.8358	102.974	0.581045	3.63909	5e-05	0.000417213	yes
ZYX	ZYX	ZYX	chr7:143078359-143220540	A549	A549_Scedo	OK	31.5262	47.1568	0.580914	3.81748	5e-05	0.000417213	yes
HRH1	HRH1	HRH1	chr3:11178778-11304939	A549	A549_Scedo	OK	4.46196	6.67054	0.580125	2.64084	5e-05	0.000417213	yes
FBN2	FBN2	FBN2	chr5:127593600-127873735	A549	A549_Scedo	OK	16.6703	24.9145	0.57971	3.77297	5e-05	0.000417213	yes
SLC25A22	SLC25A22	SLC25A22	chr11:790474-798269	A549	A549_Scedo	OK	8.89388	13.2795	0.578312	2.81935	5e-05	0.000417213	yes
TMEM259	TMEM259	TMEM259	chr19:1000436-1021141	A549	A549_Scedo	OK	42.9967	64.1653	0.577566	3.87795	5e-05	0.000417213	yes
OSBPL7	OSBPL7	OSBPL7	chr17:45884732-45899147	A549	A549_Scedo	OK	4.30588	6.42245	0.576814	2.5686	5e-05	0.000417213	yes
ARRDC2	ARRDC2	ARRDC2	chr19:18111940-18124911	A549	A549_Scedo	OK	16.6383	24.8079	0.576292	3.3318	5e-05	0.000417213	yes
EGFL7	EGFL7	EGFL7	chr9:139553307-139567130	A549	A549_Scedo	OK	33.9005	50.5439	0.576229	3.31841	5e-05	0.000417213	yes
SIRT6	SIRT6	SIRT6	chr19:4174105-4182596	A549	A549_Scedo	OK	6.91306	10.3064	0.576143	2.13424	0.0004	0.00248295	yes
ATHL1	ATHL1	ATHL1	chr11:289137-295688	A549	A549_Scedo	OK	7.78162	11.5976	0.575684	3.04227	5e-05	0.000417213	yes
NFKBIZ	NFKBIZ	NFKBIZ	chr3:101498028-101579869	A549	A549_Scedo	OK	5.73639	8.54935	0.575673	1.6959	0.00345	0.0139521	yes
ACTN4	ACTN4	ACTN4	chr19:39138266-39235114	A549	A549_Scedo	OK	355.324	529.546	0.57562	3.56003	5e-05	0.000417213	yes
SYVN1	SYVN1	SYVN1	chr11:64888098-64902003	A549	A549_Scedo	OK	23.4401	34.9194	0.575046	1.87451	0.0015	0.00715668	yes
FAM160A2	FAM160A2	FAM160A2	chr11:6232563-6255941	A549	A549_Scedo	OK	7.15617	10.6605	0.575009	2.85685	5e-05	0.000417213	yes
SUSD2	SUSD2	SUSD2	chr22:24577443-24585074	A549	A549_Scedo	OK	35.4813	52.8448	0.574701	4.06517	5e-05	0.000417213	yes
ABCC3	ABCC3	ABCC3	chr17:48712217-48769063	A549	A549_Scedo	OK	215.058	320.273	0.574575	3.55325	5e-05	0.000417213	yes
MED15	MED15	MED15	chr22:20861885-20941919	A549	A549_Scedo	OK	13.4673	20.0556	0.574549	3.39352	5e-05	0.000417213	yes
KDM4B	KDM4B	KDM4B	chr19:4969123-5153608	A549	A549_Scedo	OK	3.43786	5.11877	0.574284	2.72742	5e-05	0.000417213	yes
ZSWIM8	ZSWIM8	ZSWIM8	chr10:75545381-75561556	A549	A549_Scedo	OK	10.2452	15.2511	0.573968	3.56048	5e-05	0.000417213	yes
ATP13A1	ATP13A1	ATP13A1	chr19:19756009-19774503	A549	A549_Scedo	OK	16.638	24.7668	0.573927	3.85086	5e-05	0.000417213	yes
ADAMTS7	ADAMTS7	ADAMTS7	chr15:79051544-79103773	A549	A549_Scedo	OK	1.92621	2.86695	0.573756	2.20576	0.00015	0.00108639	yes
INF2	INF2	INF2	chr14:105155942-105185947	A549	A549_Scedo	OK	46.0287	68.5024	0.573621	3.46079	5e-05	0.000417213	yes
JMJD7	JMJD7	JMJD7	chr15:42120282-42186275	A549	A549_Scedo	OK	3.82251	5.68704	0.573158	1.56728	0.01655	0.0485407	yes
PIM3	PIM3	PIM3	chr22:50354142-50357720	A549	A549_Scedo	OK	8.34687	12.4163	0.572924	2.63512	5e-05	0.000417213	yes
GP1BA	GP1BA	GP1BA	chr17:4835591-4838325	A549	A549_Scedo	OK	2.30646	3.43066	0.572809	1.75012	0.0065	0.0233028	yes
QTRT1	QTRT1	QTRT1	chr19:10812111-10824043	A549	A549_Scedo	OK	16.7011	24.8223	0.571699	3.04645	5e-05	0.000417213	yes
GPAA1	GPAA1	GPAA1	chr8:145137523-145141119	A549	A549_Scedo	OK	81.7597	121.515	0.571673	4.08057	5e-05	0.000417213	yes
MED16	MED16	MED16	chr19:867961-893218	A549	A549_Scedo	OK	5.28304	7.8518	0.571654	2.55188	5e-05	0.000417213	yes
CYTH2	CYTH2	CYTH2	chr19:48972464-48985571	A549	A549_Scedo	OK	26.6539	39.6042	0.571307	3.92986	5e-05	0.000417213	yes
MACF1	MACF1	MACF1	chr1:39549838-39952810	A549	A549_Scedo	OK	11.3368	16.8097	0.568281	3.2482	5e-05	0.000417213	yes
SLC25A28	SLC25A28	SLC25A28	chr10:101370274-101380221	A549	A549_Scedo	OK	13.4732	19.9718	0.567874	2.92834	5e-05	0.000417213	yes
DVL1	DVL1	DVL1	chr1:1270657-1284492	A549	A549_Scedo	OK	14.2103	21.0404	0.566224	3.27812	5e-05	0.000417213	yes
MIDN	MIDN	MIDN	chr19:1248551-1259142	A549	A549_Scedo	OK	22.8569	33.8287	0.565616	4.02016	5e-05	0.000417213	yes
CCDC146	CCDC146	CCDC146	chr7:76751933-76924521	A549	A549_Scedo	OK	2.1601	3.19619	0.565255	1.79208	0.00265	0.011261	yes
SLC22A18	SLC22A18	SLC22A18	chr11:2909326-2946476	A549	A549_Scedo	OK	24.6908	36.5315	0.56517	3.07687	5e-05	0.000417213	yes
CARD10	CARD10	CARD10	chr22:37886399-37915210	A549	A549_Scedo	OK	9.93315	14.694	0.564909	3.35743	5e-05	0.000417213	yes
USP35	USP35	USP35	chr11:77899857-77925757	A549	A549_Scedo	OK	2.33247	3.45025	0.564845	2.13633	0.00045	0.00273846	yes
CYP4F12	CYP4F12	CYP4F12	chr19:15783827-15807984	A549	A549_Scedo	OK	7.72049	11.42	0.564796	2.28612	0.00025	0.00167617	yes
CPNE7	CPNE7	CPNE7	chr16:89642175-89663654	A549	A549_Scedo	OK	12.8141	18.9498	0.564459	3.0199	5e-05	0.000417213	yes
SERINC2	SERINC2	SERINC2	chr1:31882411-31907527	A549	A549_Scedo	OK	25.6176	37.876	0.564149	3.39094	5e-05	0.000417213	yes
MICALL2	MICALL2	MICALL2	chr7:1473994-1499109	A549	A549_Scedo	OK	3.9619	5.8562	0.563771	2.28443	0.00035	0.00223179	yes
OSGIN1	OSGIN1	OSGIN1	chr16:83986826-83999937	A549	A549_Scedo	OK	27.5183	40.6674	0.563481	3.75593	5e-05	0.000417213	yes
DTX2	DTX2	DTX2	chr7:76090971-76135312	A549	A549_Scedo	OK	16.5523	24.4551	0.563104	3.093	5e-05	0.000417213	yes
TSPAN7	TSPAN7	TSPAN7	chrX:38420730-38548172	A549	A549_Scedo	OK	3.00764	4.44154	0.562428	1.66635	0.0097	0.0318563	yes
LOXL2	LOXL2	LOXL2	chr8:23154409-23261722	A549	A549_Scedo	OK	27.5663	40.7081	0.562412	3.93331	5e-05	0.000417213	yes
ZC3HAV1L	ZC3HAV1L	ZC3HAV1L	chr7:138710451-138720775	A549	A549_Scedo	OK	6.8301	10.0845	0.562161	2.34331	0.0002	0.00138216	yes
RUSC2	RUSC2	RUSC2	chr9:35489948-35563896	A549	A549_Scedo	OK	11.9705	17.6677	0.561624	3.72451	5e-05	0.000417213	yes
ZNF574	ZNF574	ZNF574	chr19:42580289-42585720	A549	A549_Scedo	OK	12.2035	18.0004	0.560733	3.34655	5e-05	0.000417213	yes
TECR	TECR	TECR	chr19:14640354-14676792	A549	A549_Scedo	OK	57.2639	84.4399	0.560299	3.56858	5e-05	0.000417213	yes
NUDT8	NUDT8	NUDT8	chr11:67395408-67397408	A549	A549_Scedo	OK	7.71482	11.3663	0.559052	1.43126	0.0136	0.0417915	yes
PIDD1	PIDD1	PIDD1	chr11:799178-805250	A549	A549_Scedo	OK	6.8017	10.0175	0.558558	2.59945	5e-05	0.000417213	yes
CYP3A5	CYP3A5	CYP3A5	chr7:99245811-99277649	A549	A549_Scedo	OK	7.9196	11.6639	0.558545	2.02951	0.0007	0.00389587	yes
COL18A1	COL18A1	COL18A1	chr21:46825096-46933634	A549	A549_Scedo	OK	47.0644	69.2684	0.557562	3.43132	5e-05	0.000417213	yes
C6orf141	C6orf141	C6orf141	chr6:49518112-49519808	A549	A549_Scedo	OK	6.60451	9.71997	0.557501	2.27653	0.00045	0.00273846	yes
AHNAK2	AHNAK2	AHNAK2	chr14:105403590-105444694	A549	A549_Scedo	OK	26.3988	38.8467	0.557318	3.51196	5e-05	0.000417213	yes
TSC2	TSC2	TSC2	chr16:2097989-2185899	A549	A549_Scedo	OK	10.3723	15.2568	0.556721	2.03833	0.00055	0.00322875	yes
TUBGCP6	TUBGCP6	TUBGCP6	chr22:50656117-50683400	A549	A549_Scedo	OK	7.08717	10.4194	0.555988	3.34214	5e-05	0.000417213	yes
PRKDC	PRKDC	PRKDC	chr8:48685668-48872743	A549	A549_Scedo	OK	35.8242	52.6624	0.555839	3.4834	5e-05	0.000417213	yes
ATP6V0C	ATP6V0C	ATP6V0C	chr16:2563726-2570224	A549	A549_Scedo	OK	90.3774	132.828	0.555523	3.67822	5e-05	0.000417213	yes
NAGLU	NAGLU	NAGLU	chr17:40687950-40696466	A549	A549_Scedo	OK	26.6749	39.1976	0.555284	3.88688	5e-05	0.000417213	yes
SYNE1	SYNE1	SYNE1	chr6:152442818-152958534	A549	A549_Scedo	OK	1.79528	2.63695	0.554662	3.39886	5e-05	0.000417213	yes
EPHA4	EPHA4	EPHA4	chr2:222282746-222437010	A549	A549_Scedo	OK	2.75446	4.04441	0.554159	2.5277	5e-05	0.000417213	yes
CHPF2	CHPF2	CHPF2	chr7:150929574-150935913	A549	A549_Scedo	OK	15.3197	22.4847	0.553558	3.5204	5e-05	0.000417213	yes
AHNAK	AHNAK	AHNAK	chr11:62201013-62314332	A549	A549_Scedo	OK	33.5235	49.2018	0.553537	1.65929	0.00345	0.0139521	yes
IFITM2	IFITM2	IFITM2	chr11:308106-309410	A549	A549_Scedo	OK	93.7304	137.498	0.552818	4.43218	5e-05	0.000417213	yes
TOP3B	TOP3B	TOP3B	chr22:22311396-22337240	A549	A549_Scedo	OK	4.70419	6.90075	0.552806	2.20566	0.00025	0.00167617	yes
CLK2	CLK2	CLK2	chr1:155232658-155243281	A549	A549_Scedo	OK	9.68716	14.2067	0.552428	2.77151	5e-05	0.000417213	yes
AKAP8L	AKAP8L	AKAP8L	chr19:15490858-15529932	A549	A549_Scedo	OK	10.9098	15.9942	0.55192	2.69276	5e-05	0.000417213	yes
SHROOM1	SHROOM1	SHROOM1	chr5:132157832-132166590	A549	A549_Scedo	OK	3.88763	5.69881	0.55177	2.22388	0.00025	0.00167617	yes
SPTBN1	SPTBN1	SPTBN1	chr2:54683453-54898583	A549	A549_Scedo	OK	57.5458	84.3233	0.55122	3.43384	5e-05	0.000417213	yes
AADAC	AADAC	AADAC	chr3:151347319-151645963	A549	A549_Scedo	OK	15.4513	22.6395	0.551114	2.6747	5e-05	0.000417213	yes
CDK10	CDK10	CDK10	chr16:89753075-89768121	A549	A549_Scedo	OK	14.9309	21.8745	0.550947	2.77094	5e-05	0.000417213	yes
RASSF10	RASSF10	RASSF10	chr11:13030969-13033653	A549	A549_Scedo	OK	4.06803	5.95106	0.548818	2.15138	0.0007	0.00389587	yes
ARHGAP27	ARHGAP27	ARHGAP27	chr17_ctg5_hap1:86403-125407	A549	A549_Scedo	OK	7.44626	10.8917	0.548638	2.62401	5e-05	0.000417213	yes
SNRPA1	SNRPA1	SNRPA1	chr15:101821714-101835460	A549	A549_Scedo	OK	5.11779	7.48364	0.548218	1.67486	0.0151	0.0452014	yes
SLC16A5	SLC16A5	SLC16A5	chr17:73083821-73102255	A549	A549_Scedo	OK	21.9992	32.162	0.547903	3.19648	5e-05	0.000417213	yes
BRSK1	BRSK1	BRSK1	chr19:55795533-55823903	A549	A549_Scedo	OK	1.74267	2.54677	0.547363	1.60203	0.01025	0.0332719	yes
MICAL1	MICAL1	MICAL1	chr6:109765265-109804440	A549	A549_Scedo	OK	4.5037	6.58158	0.547324	2.08246	0.00075	0.00410834	yes
CTSD	CTSD	CTSD	chr11:1773981-1785222	A549	A549_Scedo	OK	365.699	533.898	0.545908	3.69642	5e-05	0.000417213	yes
FAM219A	FAM219A	FAM219A	chr9:34398181-34458568	A549	A549_Scedo	OK	6.40136	9.34516	0.545841	2.63539	5e-05	0.000417213	yes
HOXB8	HOXB8	HOXB8	chr17:46689707-46692301	A549	A549_Scedo	OK	9.93247	14.4985	0.545682	2.63172	0.0001	0.000770497	yes
CRIP2	CRIP2	CRIP2	chr14:105939274-105946507	A549	A549_Scedo	OK	58.306	85.1018	0.545546	3.51316	5e-05	0.000417213	yes
FIZ1	FIZ1	FIZ1	chr19:56102736-56110893	A549	A549_Scedo	OK	6.03128	8.79697	0.544543	2.46413	0.00015	0.00108639	yes
TMEM92	TMEM92	TMEM92	chr17:48348766-48358846	A549	A549_Scedo	OK	11.0249	16.0791	0.544422	2.86767	5e-05	0.000417213	yes
ZNF316	ZNF316	ZNF316	chr7:6676952-6697910	A549	A549_Scedo	OK	3.86005	5.62871	0.544187	2.88551	5e-05	0.000417213	yes
RNF44	RNF44	RNF44	chr5:175953699-175964421	A549	A549_Scedo	OK	12.3974	18.0743	0.543907	3.46317	5e-05	0.000417213	yes
B3GNT7	B3GNT7	B3GNT7	chr2:232260334-232265875	A549	A549_Scedo	OK	1.93245	2.81677	0.543615	1.77595	0.00515	0.0193336	yes
GUSBP11	GUSBP11	GUSBP11	chr22:23980674-24059610	A549	A549_Scedo	OK	2.69011	3.92006	0.543209	1.89761	0.00295	0.0122498	yes
NCOR2	NCOR2	NCOR2	chr12:124808956-125052010	A549	A549_Scedo	OK	27.6397	40.2763	0.543189	3.33755	5e-05	0.000417213	yes
TMEM86B	TMEM86B	TMEM86B	chr19:55738001-55740632	A549	A549_Scedo	OK	3.71286	5.40967	0.54301	1.77178	0.0071	0.0250312	yes
LYPLA2	LYPLA2	LYPLA2	chr1:24117645-24122029	A549	A549_Scedo	OK	13.7849	20.0801	0.542682	2.84407	5e-05	0.000417213	yes
CLN8	CLN8	CLN8	chr8:1711869-1734736	A549	A549_Scedo	OK	4.53295	6.60216	0.542487	3.01856	5e-05	0.000417213	yes
SFN	SFN	SFN	chr1:27189632-27190947	A549	A549_Scedo	OK	61.5995	89.6855	0.541956	4.09461	5e-05	0.000417213	yes
GRN	GRN	GRN	chr17:42422490-42430470	A549	A549_Scedo	OK	115.162	167.649	0.54178	3.59175	5e-05	0.000417213	yes
ZMIZ2	ZMIZ2	ZMIZ2	chr7:44788529-44809479	A549	A549_Scedo	OK	10.5887	15.4119	0.54152	3.35772	5e-05	0.000417213	yes
CASKIN2	CASKIN2	CASKIN2	chr17:73452663-73511664	A549	A549_Scedo	OK	7.65758	11.1451	0.541443	1.50503	0.00985	0.0322198	yes
MEF2D	MEF2D	MEF2D	chr1:156433512-156470634	A549	A549_Scedo	OK	13.5774	19.7545	0.540973	3.60612	5e-05	0.000417213	yes
ARRDC1	ARRDC1	ARRDC1	chr9:140500095-140513308	A549	A549_Scedo	OK	18.5751	27.0241	0.540881	2.62565	0.0002	0.00138216	yes
ADRM1	ADRM1	ADRM1	chr20:60877951-60883918	A549	A549_Scedo	OK	61.7384	89.7489	0.539725	3.66468	5e-05	0.000417213	yes
MFSD3	MFSD3	MFSD3	chr8:145734551-145736589	A549	A549_Scedo	OK	28.5244	41.4626	0.539611	3.44286	5e-05	0.000417213	yes
DDR1	DDR1	DDR1	chr6_qbl_hap6:2144847-2160922	A549	A549_Scedo	OK	41.3678	60.1237	0.539426	3.51779	5e-05	0.000417213	yes
NOL3	NOL3	NOL3	chr16:67204399-67217883	A549	A549_Scedo	OK	19.0309	27.6581	0.539359	2.68426	0.0001	0.000770497	yes
ERRFI1	ERRFI1	ERRFI1	chr1:8071778-8086393	A549	A549_Scedo	OK	37.0976	53.9139	0.53933	4.03326	5e-05	0.000417213	yes
ENDOG	ENDOG	ENDOG	chr9:131580778-131592100	A549	A549_Scedo	OK	10.619	15.4283	0.538935	1.46053	0.01385	0.0423554	yes
TMEM74B	TMEM74B	TMEM74B	chr20:1161214-1165117	A549	A549_Scedo	OK	6.01451	8.7377	0.538806	2.12807	0.0014	0.00678116	yes
TNRC18	TNRC18	TNRC18	chr7:5346422-5463177	A549	A549_Scedo	OK	17.0089	24.7067	0.53861	3.49578	5e-05	0.000417213	yes
LGR6	LGR6	LGR6	chr1:202163117-202288889	A549	A549_Scedo	OK	20.8268	30.2371	0.537877	3.49722	5e-05	0.000417213	yes
CHST12	CHST12	CHST12	chr7:2443194-2474216	A549	A549_Scedo	OK	8.42577	12.2312	0.537691	2.33178	0.00015	0.00108639	yes
CMTM8	CMTM8	CMTM8	chr3:32280170-32411813	A549	A549_Scedo	OK	9.59348	13.9244	0.537489	2.29527	0.00105	0.00540316	yes
CEP131	CEP131	CEP131	chr17:79163392-79196751	A549	A549_Scedo	OK	4.71799	6.84071	0.535974	2.34584	5e-05	0.000417213	yes
PYROXD2	PYROXD2	PYROXD2	chr10:100143321-100174978	A549	A549_Scedo	OK	6.01524	8.7156	0.534977	2.04243	0.00045	0.00273846	yes
PTGES2	PTGES2	PTGES2	chr9:130882971-130890741	A549	A549_Scedo	OK	34.6426	50.1673	0.5342	2.89482	5e-05	0.000417213	yes
TRPM4	TRPM4	TRPM4	chr19:49661015-49715098	A549	A549_Scedo	OK	6.78146	9.81125	0.532842	2.62998	5e-05	0.000417213	yes
RNF19B	RNF19B	RNF19B	chr1:33402049-33430286	A549	A549_Scedo	OK	8.58681	12.4226	0.532773	2.53338	5e-05	0.000417213	yes
RPL23P8	RPL23P8	RPL23P8	chr7:20866916-20867439	A549	A549_Scedo	OK	18.5873	26.8846	0.532463	2.39401	0.00605	0.0220481	yes
LOC407835	LOC407835	LOC407835	chr7:128766324-128768050	A549	A549_Scedo	OK	6.37991	9.22721	0.532359	2.18892	0.0007	0.00389587	yes
SOWAHC	SOWAHC	SOWAHC	chr2:110371910-110376564	A549	A549_Scedo	OK	2.9503	4.26626	0.532109	2.22486	0.0004	0.00248295	yes
ENGASE	ENGASE	ENGASE	chr17:77071018-77084685	A549	A549_Scedo	OK	13.7968	19.9493	0.532002	3.52191	5e-05	0.000417213	yes
UVSSA	UVSSA	UVSSA	chr4:1341103-1381837	A549	A549_Scedo	OK	2.81129	4.06483	0.531962	2.19796	0.0006	0.00346375	yes
MEG3	MEG3	MEG3	chr14:101292444-101327360	A549	A549_Scedo	OK	3.66603	5.2996	0.531665	1.19521	0.00845	0.0286202	yes
RNF145	RNF145	RNF145	chr5:158584416-158637061	A549	A549_Scedo	OK	68.5031	99.015	0.531479	3.26012	5e-05	0.000417213	yes
MAU2	MAU2	MAU2	chr19:19431629-19469563	A549	A549_Scedo	OK	8.27711	11.9616	0.531213	3.16379	5e-05	0.000417213	yes
IRS2	IRS2	IRS2	chr13:110406183-110438914	A549	A549_Scedo	OK	15.3127	22.1223	0.530771	3.81592	5e-05	0.000417213	yes
RTN4RL2	RTN4RL2	RTN4RL2	chr11:57228009-57245012	A549	A549_Scedo	OK	35.4363	51.187	0.530549	3.78411	5e-05	0.000417213	yes
NCKAP5L	NCKAP5L	NCKAP5L	chr12:50184928-50222208	A549	A549_Scedo	OK	5.05012	7.29449	0.530488	2.73518	5e-05	0.000417213	yes
KMT2B	KMT2B	KMT2B	chr19:36208920-36229781	A549	A549_Scedo	OK	13.5774	19.6108	0.530444	3.66537	5e-05	0.000417213	yes
SLC25A37	SLC25A37	SLC25A37	chr8:23386362-23430063	A549	A549_Scedo	OK	16.8242	24.2997	0.530404	3.07018	5e-05	0.000417213	yes
SLC2A6	SLC2A6	SLC2A6	chr9:136336215-136344276	A549	A549_Scedo	OK	8.83514	12.7532	0.529531	2.50049	5e-05	0.000417213	yes
BCKDHA	BCKDHA	BCKDHA	chr19:41903693-41930910	A549	A549_Scedo	OK	43.7578	63.159	0.529448	3.51375	5e-05	0.000417213	yes
SLC22A17	SLC22A17	SLC22A17	chr14:23815519-23822121	A549	A549_Scedo	OK	4.93382	7.11991	0.529155	1.91332	0.0009	0.00475726	yes
ATP2A2	ATP2A2	ATP2A2	chr12:110719031-110788897	A549	A549_Scedo	OK	137.175	197.946	0.529083	3.12016	5e-05	0.000417213	yes
RRBP1	RRBP1	RRBP1	chr20:17594322-17662928	A549	A549_Scedo	OK	53.8804	77.7489	0.529061	3.22479	5e-05	0.000417213	yes
BANP	BANP	BANP	chr16:87985037-88110924	A549	A549_Scedo	OK	5.25201	7.57713	0.528782	1.9586	0.0004	0.00248295	yes
HCN3	HCN3	HCN3	chr1:155247217-155271225	A549	A549_Scedo	OK	2.95914	4.26644	0.527853	1.82733	0.00205	0.00918814	yes
TNFRSF21	TNFRSF21	TNFRSF21	chr6:47199262-47277683	A549	A549_Scedo	OK	35.5997	51.3223	0.527722	3.81599	5e-05	0.000417213	yes
DMPK	DMPK	DMPK	chr19:46272966-46285815	A549	A549_Scedo	OK	15.8572	22.8597	0.527666	3.11684	5e-05	0.000417213	yes
KCNF1	KCNF1	KCNF1	chr2:11052062-11054351	A549	A549_Scedo	OK	2.52175	3.63393	0.527103	1.59585	0.0118	0.0372897	yes
FIBCD1	FIBCD1	FIBCD1	chr9:133777824-133814455	A549	A549_Scedo	OK	3.6629	5.27631	0.526542	1.95048	0.0005	0.00297792	yes
GPC1	GPC1	GPC1	chr2:241375114-241407495	A549	A549_Scedo	OK	48.0192	69.1671	0.526475	3.4781	5e-05	0.000417213	yes
INTS1	INTS1	INTS1	chr7:1509912-1544018	A549	A549_Scedo	OK	19.6519	28.3029	0.52628	3.58717	5e-05	0.000417213	yes
TMEM133	TMEM133	TMEM133	chr11:100862810-100864666	A549	A549_Scedo	OK	3.0769	4.43074	0.526072	1.59322	0.01265	0.0394538	yes
NCDN	NCDN	NCDN	chr1:36023392-36032380	A549	A549_Scedo	OK	6.61059	9.51879	0.525998	2.55609	5e-05	0.000417213	yes
HNRNPU-AS1	HNRNPU-AS1	HNRNPU-AS1	chr1:244998638-245010243	A549	A549_Scedo	OK	9.9942	14.3909	0.525991	2.40734	5e-05	0.000417213	yes
D2HGDH	D2HGDH	D2HGDH	chr2:242673993-242708231	A549	A549_Scedo	OK	5.50119	7.91872	0.525523	2.03703	0.00055	0.00322875	yes
JUP	JUP	JUP	chr17:39910858-39942964	A549	A549_Scedo	OK	115.355	166.013	0.525224	3.28699	5e-05	0.000417213	yes
ATN1	ATN1	ATN1	chr12:7033625-7051484	A549	A549_Scedo	OK	29.2743	42.1302	0.525219	3.59851	5e-05	0.000417213	yes
LMF1	LMF1	LMF1	chr16:903634-1031318	A549	A549_Scedo	OK	8.43509	12.1245	0.523451	2.53311	0.0001	0.000770497	yes
DDX12P	DDX12P	DDX12P	chr12:9570286-9600768	A549	A549_Scedo	OK	3.07592	4.42114	0.523399	2.0874	0.0007	0.00389587	yes
LINC00641	LINC00641	LINC00641	chr14:21668237-21675059	A549	A549_Scedo	OK	4.04213	5.80616	0.522468	2.04861	0.0003	0.0019576	yes
BCL9L	BCL9L	BCL9L	chr11:118754474-118781613	A549	A549_Scedo	OK	23.594	33.888	0.522353	3.35056	5e-05	0.000417213	yes
NUBP2	NUBP2	NUBP2	chr16:1832923-1839192	A549	A549_Scedo	OK	31.3645	45.0468	0.522291	2.97508	5e-05	0.000417213	yes
ITPR3	ITPR3	ITPR3	chr6:33589155-33664348	A549	A549_Scedo	OK	16.3068	23.4179	0.522139	3.47531	5e-05	0.000417213	yes
ZBTB7A	ZBTB7A	ZBTB7A	chr19:4045215-4066816	A549	A549_Scedo	OK	7.9365	11.3933	0.521614	3.00093	5e-05	0.000417213	yes
SHPK	SHPK	SHPK	chr17:3468739-3539616	A549	A549_Scedo	OK	8.40198	12.0606	0.5215	2.14051	0.0002	0.00138216	yes
IGF2R	IGF2R	IGF2R	chr6:160390130-160527583	A549	A549_Scedo	OK	15.9922	22.9545	0.521408	3.46593	5e-05	0.000417213	yes
KLHL21	KLHL21	KLHL21	chr1:6650783-6662929	A549	A549_Scedo	OK	5.88607	8.44783	0.521276	2.7504	5e-05	0.000417213	yes
PLEKHH3	PLEKHH3	PLEKHH3	chr17:40819931-40829048	A549	A549_Scedo	OK	8.41154	12.0723	0.521252	2.57669	5e-05	0.000417213	yes
ARHGAP33	ARHGAP33	ARHGAP33	chr19:36266416-36279724	A549	A549_Scedo	OK	2.58539	3.70979	0.520957	1.90224	0.00115	0.00577013	yes
KIFC2	KIFC2	KIFC2	chr8:145691737-145701718	A549	A549_Scedo	OK	13.6981	19.6522	0.520709	3.05745	5e-05	0.000417213	yes
NDOR1	NDOR1	NDOR1	chr9:140100118-140113813	A549	A549_Scedo	OK	9.7524	13.988	0.520359	3.11509	5e-05	0.000417213	yes
STRA6	STRA6	STRA6	chr15:74471807-74502046	A549	A549_Scedo	OK	39.4668	56.5805	0.519666	3.63297	5e-05	0.000417213	yes
SFXN3	SFXN3	SFXN3	chr10:102790995-102800998	A549	A549_Scedo	OK	15.0621	21.5905	0.519469	3.25729	5e-05	0.000417213	yes
PIGQ	PIGQ	PIGQ	chr16:619967-634136	A549	A549_Scedo	OK	19.9531	28.5978	0.519296	3.28455	5e-05	0.000417213	yes
CHCHD10	CHCHD10	CHCHD10	chr22:24105207-24110141	A549	A549_Scedo	OK	21.4009	30.6625	0.518807	1.98045	0.0008	0.00432642	yes
PTPN23	PTPN23	PTPN23	chr3:47422490-47454931	A549	A549_Scedo	OK	10.0849	14.4479	0.518659	3.30006	5e-05	0.000417213	yes
PXDN	PXDN	PXDN	chr2:1635658-1748291	A549	A549_Scedo	OK	1.68085	2.408	0.518645	2.03646	0.0011	0.00559516	yes
PDLIM2	PDLIM2	PDLIM2	chr8:22436253-22455538	A549	A549_Scedo	OK	5.98499	8.56955	0.517871	1.80988	0.0021	0.00936464	yes
B9D2	B9D2	B9D2	chr19:41860321-41889987	A549	A549_Scedo	OK	10.0777	14.4253	0.51744	1.89132	0.0065	0.0233028	yes
POLL	POLL	POLL	chr10:103338638-103348027	A549	A549_Scedo	OK	8.47586	12.1253	0.516592	2.32686	5e-05	0.000417213	yes
ARHGAP23	ARHGAP23	ARHGAP23	chr17:36584719-36668628	A549	A549_Scedo	OK	7.63281	10.9169	0.516277	3.14787	5e-05	0.000417213	yes
PLXNB1	PLXNB1	PLXNB1	chr3:48445260-48471460	A549	A549_Scedo	OK	10.2196	14.6166	0.516268	3.41765	5e-05	0.000417213	yes
TBC1D25	TBC1D25	TBC1D25	chrX:48398074-48420997	A549	A549_Scedo	OK	4.55208	6.51051	0.516244	2.37045	5e-05	0.000417213	yes
MCOLN1	MCOLN1	MCOLN1	chr19:7587495-7598895	A549	A549_Scedo	OK	5.81409	8.31533	0.516218	2.13466	0.0012	0.00597654	yes
GTF3C1	GTF3C1	GTF3C1	chr16:27471933-27561251	A549	A549_Scedo	OK	20.082	28.7193	0.516118	3.4699	5e-05	0.000417213	yes
TRRAP	TRRAP	TRRAP	chr7:98476112-98741743	A549	A549_Scedo	OK	9.20946	13.1639	0.515404	2.67769	5e-05	0.000417213	yes
GNPTG	GNPTG	GNPTG	chr16:1401899-1464721	A549	A549_Scedo	OK	28.7121	41.0273	0.514927	2.21725	0.0011	0.00559516	yes
MAP3K10	MAP3K10	MAP3K10	chr19:40697650-40721482	A549	A549_Scedo	OK	7.97068	11.3891	0.514885	2.76387	5e-05	0.000417213	yes
MYC	MYC	MYC	chr8:128748314-128753680	A549	A549_Scedo	OK	41.0409	58.636	0.514725	3.80672	5e-05	0.000417213	yes
ARHGEF16	ARHGEF16	ARHGEF16	chr1:3371146-3397677	A549	A549_Scedo	OK	2.94841	4.21238	0.514701	1.84778	0.00325	0.0132886	yes
CLCN7	CLCN7	CLCN7	chr16:1494933-1525085	A549	A549_Scedo	OK	19.1233	27.3092	0.514054	3.44806	5e-05	0.000417213	yes
STAT5A	STAT5A	STAT5A	chr17:40439564-40463960	A549	A549_Scedo	OK	2.13554	3.04924	0.513845	1.66882	0.0027	0.0114311	yes
SLC12A4	SLC12A4	SLC12A4	chr16:67973786-68002597	A549	A549_Scedo	OK	10.8421	15.4806	0.513817	3.01019	5e-05	0.000417213	yes
POLR3E	POLR3E	POLR3E	chr16:22308695-22346424	A549	A549_Scedo	OK	11.3732	16.2373	0.513674	2.95994	5e-05	0.000417213	yes
ALDH3A1	ALDH3A1	ALDH3A1	chr17:19641297-19651746	A549	A549_Scedo	OK	1435.72	2049.43	0.51345	3.11878	5e-05	0.000417213	yes
UPK3B	UPK3B	UPK3B	chr7:76139739-76157199	A549	A549_Scedo	OK	11.5215	16.4418	0.513036	2.16731	0.00025	0.00167617	yes
ABTB2	ABTB2	ABTB2	chr11:34172533-34379555	A549	A549_Scedo	OK	6.96488	9.93806	0.512866	2.91353	5e-05	0.000417213	yes
EHD1	EHD1	EHD1	chr11:64620198-64647185	A549	A549_Scedo	OK	20.1667	28.7618	0.512175	3.32159	5e-05	0.000417213	yes
SYT12	SYT12	SYT12	chr11:66790189-66818334	A549	A549_Scedo	OK	3.38413	4.82577	0.511972	1.93334	0.0012	0.00597654	yes
ALG3	ALG3	ALG3	chr3:183948316-183967313	A549	A549_Scedo	OK	38.4603	54.8428	0.511931	3.08241	5e-05	0.000417213	yes
GLTSCR1	GLTSCR1	GLTSCR1	chr19:48111452-48206534	A549	A549_Scedo	OK	3.05953	4.36249	0.511843	2.32502	5e-05	0.000417213	yes
PCDHA12	PCDHA12	PCDHA12	chr5:140165720-140391929	A549	A549_Scedo	OK	4.55298	6.49021	0.511456	1.35951	0.01675	0.0489645	yes
TJAP1	TJAP1	TJAP1	chr6:43445260-43474294	A549	A549_Scedo	OK	7.19487	10.2484	0.510357	2.28291	0.0001	0.000770497	yes
RHOB	RHOB	RHOB	chr2:20646834-20649201	A549	A549_Scedo	OK	34.1178	48.5897	0.510125	3.65737	5e-05	0.000417213	yes
LRP8	LRP8	LRP8	chr1:53692563-53793821	A549	A549_Scedo	OK	18.4582	26.2804	0.509724	3.19318	5e-05	0.000417213	yes
PRR12	PRR12	PRR12	chr19:50094911-50129696	A549	A549_Scedo	OK	10.8851	15.4979	0.509721	3.46114	5e-05	0.000417213	yes
AP1G2	AP1G2	AP1G2	chr14:23980968-24048009	A549	A549_Scedo	OK	26.1568	37.2376	0.509578	2.71086	5e-05	0.000417213	yes
SLC38A2	SLC38A2	SLC38A2	chr12:46751970-46766645	A549	A549_Scedo	OK	171.113	243.436	0.50859	3.28443	5e-05	0.000417213	yes
CLDN1	CLDN1	CLDN1	chr3:190023489-190040235	A549	A549_Scedo	OK	28.4611	40.4899	0.508572	3.69308	5e-05	0.000417213	yes
SPSB3	SPSB3	SPSB3	chr16:1826712-1832581	A549	A549_Scedo	OK	14.8569	21.1352	0.508516	2.6893	5e-05	0.000417213	yes
PEMT	PEMT	PEMT	chr17:17408876-17495017	A549	A549_Scedo	OK	40.3852	57.4243	0.507834	2.7911	5e-05	0.000417213	yes
RAB40C	RAB40C	RAB40C	chr16:639356-679273	A549	A549_Scedo	OK	7.95866	11.3153	0.507672	2.33038	5e-05	0.000417213	yes
FADS3	FADS3	FADS3	chr11:61640994-61659017	A549	A549_Scedo	OK	14.7817	21.0096	0.507242	2.53536	5e-05	0.000417213	yes
NPHP4	NPHP4	NPHP4	chr1:5922867-6161253	A549	A549_Scedo	OK	2.83895	4.03465	0.507083	1.6238	0.00815	0.0278841	yes
HECTD4	HECTD4	HECTD4	chr12:112597991-112819896	A549	A549_Scedo	OK	4.81308	6.84003	0.507041	3.36882	5e-05	0.000417213	yes
COL4A2	COL4A2	COL4A2	chr13:110959630-111165373	A549	A549_Scedo	OK	23.2282	33.0021	0.506681	3.3768	5e-05	0.000417213	yes
MLPH	MLPH	MLPH	chr2:238395052-238463961	A549	A549_Scedo	OK	48.2595	68.5563	0.506476	3.3496	5e-05	0.000417213	yes
TGM2	TGM2	TGM2	chr20:36756863-36793700	A549	A549_Scedo	OK	189.244	268.788	0.506224	3.14522	5e-05	0.000417213	yes
GPRC5C	GPRC5C	GPRC5C	chr17:72427666-72443568	A549	A549_Scedo	OK	24.5889	34.9237	0.5062	2.96934	5e-05	0.000417213	yes
RTKN	RTKN	RTKN	chr2:74652987-74669060	A549	A549_Scedo	OK	8.18035	11.6173	0.506039	2.19895	0.0002	0.00138216	yes
PPAP2B	PPAP2B	PPAP2B	chr1:56960418-57045257	A549	A549_Scedo	OK	9.17855	13.0331	0.505845	2.80806	5e-05	0.000417213	yes
ZNF784	ZNF784	ZNF784	chr19:56132106-56135941	A549	A549_Scedo	OK	3.8831	5.51209	0.505392	1.76629	0.0074	0.0258425	yes
LMNA	LMNA	LMNA	chr1:155996957-156147542	A549	A549_Scedo	OK	201.988	286.716	0.505354	2.84498	5e-05	0.000417213	yes
PYGB	PYGB	PYGB	chr20:25228705-25371618	A549	A549_Scedo	OK	72.485	102.857	0.504885	2.77456	5e-05	0.000417213	yes
POLR2L	POLR2L	POLR2L	chr11:839720-842529	A549	A549_Scedo	OK	159.9	226.757	0.503977	4.40298	5e-05	0.000417213	yes
RHOT2	RHOT2	RHOT2	chr16:718082-724174	A549	A549_Scedo	OK	24.6581	34.9633	0.503782	3.41014	5e-05	0.000417213	yes
PCNXL3	PCNXL3	PCNXL3	chr11:65383782-65404910	A549	A549_Scedo	OK	17.6793	25.0635	0.503524	3.40978	5e-05	0.000417213	yes
MAMDC4	MAMDC4	MAMDC4	chr9:139746818-139755251	A549	A549_Scedo	OK	1.56882	2.22401	0.503482	1.47228	0.0137	0.0419975	yes
BAHCC1	BAHCC1	BAHCC1	chr17:79373520-79433358	A549	A549_Scedo	OK	4.27245	6.05667	0.503461	2.97404	5e-05	0.000417213	yes
OPLAH	OPLAH	OPLAH	chr8:145106166-145115606	A549	A549_Scedo	OK	3.17535	4.49958	0.502874	1.96475	0.0006	0.00346375	yes
GPSM1	GPSM1	GPSM1	chr9:139221931-139254057	A549	A549_Scedo	OK	4.21715	5.97486	0.502635	1.84259	0.0013	0.00638856	yes
CD97	CD97	CD97	chr19:14491955-14519537	A549	A549_Scedo	OK	26.4974	37.5407	0.502605	3.4078	5e-05	0.000417213	yes
GLI1	GLI1	GLI1	chr12:57853917-57873633	A549	A549_Scedo	OK	7.97643	11.2999	0.502501	2.61143	5e-05	0.000417213	yes
RFX2	RFX2	RFX2	chr19:5978413-6110664	A549	A549_Scedo	OK	2.14683	3.04022	0.501966	1.63719	0.00405	0.0159455	yes
FBXO46	FBXO46	FBXO46	chr19:46213886-46234151	A549	A549_Scedo	OK	8.91206	12.6171	0.501546	2.68297	5e-05	0.000417213	yes
NUMBL	NUMBL	NUMBL	chr19:41171811-41196563	A549	A549_Scedo	OK	13.7585	19.4722	0.501094	2.98991	5e-05	0.000417213	yes
MUC3A	MUC3A	MUC3A	chr7:100547051-100611619	A549	A549_Scedo	OK	1.77235	2.50756	0.500619	1.89532	0.0015	0.00715668	yes
DAPK3	DAPK3	DAPK3	chr19:3958451-3969826	A549	A549_Scedo	OK	10.1855	14.4059	0.500144	2.33866	5e-05	0.000417213	yes
A4GALT	A4GALT	A4GALT	chr22:43088126-43116876	A549	A549_Scedo	OK	11.496	16.2592	0.500118	2.63332	0.0001	0.000770497	yes
BBS1	BBS1	BBS1	chr11:66278118-66301084	A549	A549_Scedo	OK	5.88715	8.32635	0.500115	2.41252	0.0001	0.000770497	yes
CCDC107	CCDC107	CCDC107	chr9:35658286-35665278	A549	A549_Scedo	OK	11.4789	16.2334	0.499988	1.48793	0.0102	0.0331471	yes
PTGES	PTGES	PTGES	chr9:132500614-132515344	A549	A549_Scedo	OK	59.8852	84.6805	0.499829	3.82533	5e-05	0.000417213	yes
SEMA4B	SEMA4B	SEMA4B	chr15:90728151-90772892	A549	A549_Scedo	OK	48.8328	69.0477	0.499744	3.30948	5e-05	0.000417213	yes
TBC1D2	TBC1D2	TBC1D2	chr9:100961279-101018003	A549	A549_Scedo	OK	9.31773	13.1748	0.499728	2.5453	5e-05	0.000417213	yes
ZNF767P	ZNF767P	ZNF767P	chr7:149244244-149321881	A549	A549_Scedo	OK	4.79981	6.78551	0.499478	1.94892	0.0008	0.00432642	yes
C10orf54	C10orf54	C10orf54	chr10:73156690-73575704	A549	A549_Scedo	OK	7.96496	11.26	0.499468	2.73005	5e-05	0.000417213	yes
CHERP	CHERP	CHERP	chr19:16607121-16653263	A549	A549_Scedo	OK	11.9742	16.9234	0.499097	2.86269	5e-05	0.000417213	yes
JUND	JUND	JUND	chr19:18390503-18392466	A549	A549_Scedo	OK	47.0021	66.4154	0.498794	3.70226	5e-05	0.000417213	yes
TMEM201	TMEM201	TMEM201	chr1:9648931-9674935	A549	A549_Scedo	OK	6.27355	8.86363	0.498616	2.46971	5e-05	0.000417213	yes
RFNG	RFNG	RFNG	chr17:80005777-80009650	A549	A549_Scedo	OK	13.5117	19.0901	0.498616	2.66932	5e-05	0.000417213	yes
NEURL4	NEURL4	NEURL4	chr17:7218950-7232638	A549	A549_Scedo	OK	8.458	11.9495	0.498556	2.94216	5e-05	0.000417213	yes
GSN	GSN	GSN	chr9:124030379-124095120	A549	A549_Scedo	OK	32.2388	45.5444	0.498475	3.33442	5e-05	0.000417213	yes
C1QL1	C1QL1	C1QL1	chr17:43037060-43045644	A549	A549_Scedo	OK	7.07483	9.99335	0.498273	2.02451	0.00195	0.00880534	yes
SGSM2	SGSM2	SGSM2	chr17:2240805-2284348	A549	A549_Scedo	OK	16.6202	23.4729	0.498056	3.33477	5e-05	0.000417213	yes
TMEM104	TMEM104	TMEM104	chr17:72772621-72835922	A549	A549_Scedo	OK	11.6864	16.5045	0.498024	3.20076	5e-05	0.000417213	yes
EFNB2	EFNB2	EFNB2	chr13:107142078-107187388	A549	A549_Scedo	OK	2.72087	3.84108	0.497446	1.96467	0.0011	0.00559516	yes
RNF126	RNF126	RNF126	chr19:647525-663233	A549	A549_Scedo	OK	13.4147	18.9321	0.497025	2.57827	5e-05	0.000417213	yes
G6PC3	G6PC3	G6PC3	chr17:42148097-42153712	A549	A549_Scedo	OK	84.6105	119.367	0.496491	3.41356	5e-05	0.000417213	yes
SLC19A1	SLC19A1	SLC19A1	chr21:46934628-46962385	A549	A549_Scedo	OK	11.2525	15.8739	0.496407	2.57549	0.0001	0.000770497	yes
PLEKHG2	PLEKHG2	PLEKHG2	chr19:39903749-39919055	A549	A549_Scedo	OK	16.0382	22.6249	0.4964	3.4632	5e-05	0.000417213	yes
FBXW5	FBXW5	FBXW5	chr9:139834884-139839206	A549	A549_Scedo	OK	34.0709	48.0588	0.49626	3.54925	5e-05	0.000417213	yes
C9orf114	C9orf114	C9orf114	chr9:131580778-131592100	A549	A549_Scedo	OK	6.71598	9.47302	0.496226	2.32287	5e-05	0.000417213	yes
CYP2S1	CYP2S1	CYP2S1	chr19:41699114-41713444	A549	A549_Scedo	OK	53.9425	76.0709	0.495923	3.53447	5e-05	0.000417213	yes
CYB5R3	CYB5R3	CYB5R3	chr22:43013845-43045405	A549	A549_Scedo	OK	33.8406	47.7178	0.495773	3.42764	5e-05	0.000417213	yes
ST3GAL1	ST3GAL1	ST3GAL1	chr8:134467090-134584183	A549	A549_Scedo	OK	5.52307	7.78659	0.495522	2.80045	5e-05	0.000417213	yes
KLHL17	KLHL17	KLHL17	chr1:895966-901099	A549	A549_Scedo	OK	3.74245	5.27542	0.495303	1.86152	0.00285	0.0119427	yes
PIGL	PIGL	PIGL	chr17:16120508-16229573	A549	A549_Scedo	OK	9.50859	13.4015	0.495094	1.75901	0.0028	0.0117719	yes
MPRIP	MPRIP	MPRIP	chr17:16946073-17095962	A549	A549_Scedo	OK	32.8255	46.2642	0.49508	3.08075	5e-05	0.000417213	yes
CEACAM5	CEACAM5	CEACAM5	chr19:42212529-42234341	A549	A549_Scedo	OK	18.5168	26.0861	0.494452	3.17356	5e-05	0.000417213	yes
ARFGAP1	ARFGAP1	ARFGAP1	chr20:61904136-61921142	A549	A549_Scedo	OK	28.7739	40.5347	0.494397	3.39399	5e-05	0.000417213	yes
AFG3L1P	AFG3L1P	AFG3L1P	chr16:90036182-90067195	A549	A549_Scedo	OK	7.88494	11.1061	0.494186	1.80396	0.00185	0.00845367	yes
C7orf43	C7orf43	C7orf43	chr7:99752042-99756302	A549	A549_Scedo	OK	5.87284	8.27195	0.49417	2.0174	0.00055	0.00322875	yes
SUN2	SUN2	SUN2	chr22:39130718-39152024	A549	A549_Scedo	OK	21.3898	30.127	0.494133	3.35206	5e-05	0.000417213	yes
EGFR	EGFR	EGFR	chr7:55086724-55275031	A549	A549_Scedo	OK	19.6473	27.669	0.493942	3.40673	5e-05	0.000417213	yes
ABCB9	ABCB9	ABCB9	chr12:123405497-123451056	A549	A549_Scedo	OK	2.5263	3.55761	0.493882	1.43486	0.0086	0.0290253	yes
CLASRP	CLASRP	CLASRP	chr19:45542297-45574214	A549	A549_Scedo	OK	18.8372	26.5242	0.493729	2.85877	5e-05	0.000417213	yes
ADAT2	ADAT2	ADAT2	chr6:143743968-143771841	A549	A549_Scedo	OK	1.43042	2.01395	0.493588	1.80663	0.00195	0.00880534	yes
CTSA	CTSA	CTSA	chr20:44517110-44541003	A549	A549_Scedo	OK	60.6811	85.4262	0.493431	3.31704	5e-05	0.000417213	yes
IFITM10	IFITM10	IFITM10	chr11:1753639-1771824	A549	A549_Scedo	OK	3.91798	5.51528	0.493323	2.11636	0.00065	0.00368558	yes
SYDE1	SYDE1	SYDE1	chr19:15218213-15236610	A549	A549_Scedo	OK	6.95866	9.78485	0.49174	1.8669	0.00255	0.0109089	yes
PLD3	PLD3	PLD3	chr19:40826966-40884397	A549	A549_Scedo	OK	133.777	188.048	0.491277	2.92686	5e-05	0.000417213	yes
PTPRU	PTPRU	PTPRU	chr1:29563027-29653325	A549	A549_Scedo	OK	14.2608	20.0374	0.490645	3.29795	5e-05	0.000417213	yes
NDUFA13	NDUFA13	NDUFA13	chr19:19627018-19639013	A549	A549_Scedo	OK	117.366	164.837	0.490021	4.17645	5e-05	0.000417213	yes
HYAL2	HYAL2	HYAL2	chr3:50355220-50360281	A549	A549_Scedo	OK	21.0711	29.5863	0.48966	2.81949	5e-05	0.000417213	yes
HIVEP2	HIVEP2	HIVEP2	chr6:143072603-143266338	A549	A549_Scedo	OK	3.11545	4.37427	0.489602	2.64983	5e-05	0.000417213	yes
URB1	URB1	URB1	chr21:33664123-33765312	A549	A549_Scedo	OK	7.08664	9.94991	0.48958	3.26392	5e-05	0.000417213	yes
ANKRD1	ANKRD1	ANKRD1	chr10:92671856-92681032	A549	A549_Scedo	OK	3.72979	5.23562	0.489266	1.66118	0.0102	0.0331471	yes
COMT	COMT	COMT	chr22:19863040-20004309	A549	A549_Scedo	OK	31.2617	43.8678	0.488765	3.07245	5e-05	0.000417213	yes
RPL7	RPL7	RPL7	chr8:74202873-74205869	A549	A549_Scedo	OK	12.5641	17.6287	0.488619	2.07866	0.0044	0.0170426	yes
XYLT2	XYLT2	XYLT2	chr17:48423392-48438546	A549	A549_Scedo	OK	16.9741	23.8155	0.488568	3.09518	5e-05	0.000417213	yes
SLC9A3R2	SLC9A3R2	SLC9A3R2	chr16:2076868-2089027	A549	A549_Scedo	OK	36.6701	51.4472	0.488489	3.12237	5e-05	0.000417213	yes
SPATA2L	SPATA2L	SPATA2L	chr16:89753075-89768121	A549	A549_Scedo	OK	4.77892	6.7024	0.487994	1.44185	0.0123	0.0385615	yes
NDUFB7	NDUFB7	NDUFB7	chr19:14676889-14682889	A549	A549_Scedo	OK	67.0087	93.9665	0.4878	3.54882	0.0001	0.000770497	yes
PPRC1	PPRC1	PPRC1	chr10:103892750-103910090	A549	A549_Scedo	OK	15.8205	22.176	0.487208	3.30737	5e-05	0.000417213	yes
FSTL4	FSTL4	FSTL4	chr5:132532151-132948223	A549	A549_Scedo	OK	4.31066	6.04155	0.48701	2.36991	5e-05	0.000417213	yes
GOLGA8B	GOLGA8B	GOLGA8B	chr15:34817483-34875771	A549	A549_Scedo	OK	12.4949	17.5094	0.486784	3.00027	5e-05	0.000417213	yes
PPP2R5B	PPP2R5B	PPP2R5B	chr11:64692142-64703360	A549	A549_Scedo	OK	5.6398	7.90245	0.486657	2.03278	0.00055	0.00322875	yes
THSD4	THSD4	THSD4	chr15:71433787-72075722	A549	A549_Scedo	OK	44.0098	61.6558	0.486414	3.01238	5e-05	0.000417213	yes
SIX5	SIX5	SIX5	chr19:46268042-46272497	A549	A549_Scedo	OK	11.294	15.822	0.486372	2.8637	5e-05	0.000417213	yes
MAN2C1	MAN2C1	MAN2C1	chr15:75648132-75660968	A549	A549_Scedo	OK	19.3502	27.1027	0.486089	3.09801	5e-05	0.000417213	yes
PPP1R12C	PPP1R12C	PPP1R12C	chr19:55602280-55628968	A549	A549_Scedo	OK	24.252	33.9622	0.485828	3.17947	5e-05	0.000417213	yes
HGS	HGS	HGS	chr17:79650961-79669151	A549	A549_Scedo	OK	33.9638	47.553	0.48554	3.36568	5e-05	0.000417213	yes
SLC26A11	SLC26A11	SLC26A11	chr17:78194199-78227308	A549	A549_Scedo	OK	8.12502	11.3723	0.485087	2.32723	5e-05	0.000417213	yes
PORCN	PORCN	PORCN	chrX:48367346-48379202	A549	A549_Scedo	OK	7.30314	10.222	0.485085	1.88954	0.0013	0.00638856	yes
RHBDF2	RHBDF2	RHBDF2	chr17:74466974-74497509	A549	A549_Scedo	OK	12.9355	18.1037	0.484955	2.86544	5e-05	0.000417213	yes
HERC2	HERC2	HERC2	chr15:28356182-28567298	A549	A549_Scedo	OK	9.78336	13.6893	0.484646	3.21196	5e-05	0.000417213	yes
RNF31	RNF31	RNF31	chr14:24616658-24629870	A549	A549_Scedo	OK	11.5026	16.0915	0.484332	2.91604	5e-05	0.000417213	yes
LGALS3BP	LGALS3BP	LGALS3BP	chr17:76967334-76976061	A549	A549_Scedo	OK	151.129	211.232	0.48305	3.22266	5e-05	0.000417213	yes
VARS2	VARS2	VARS2	chr6_qbl_hap6:2174966-2187231	A549	A549_Scedo	OK	6.77248	9.46358	0.482701	2.35756	5e-05	0.000417213	yes
TMEM8A	TMEM8A	TMEM8A	chr16:420775-431950	A549	A549_Scedo	OK	15.5241	21.6919	0.48265	3.14269	5e-05	0.000417213	yes
DGKD	DGKD	DGKD	chr2:234263152-234380743	A549	A549_Scedo	OK	28.81	40.2546	0.482585	3.20154	5e-05	0.000417213	yes
KSR1	KSR1	KSR1	chr17:25799035-25950718	A549	A549_Scedo	OK	6.33034	8.84418	0.482446	2.59843	5e-05	0.000417213	yes
PASK	PASK	PASK	chr2:242045513-242123065	A549	A549_Scedo	OK	5.45325	7.61726	0.482156	1.87427	0.0015	0.00715668	yes
FHOD1	FHOD1	FHOD1	chr16:67263291-67281425	A549	A549_Scedo	OK	17.6399	24.6306	0.481603	3.25516	5e-05	0.000417213	yes
GCN1L1	GCN1L1	GCN1L1	chr12:120565013-120632513	A549	A549_Scedo	OK	26.2237	36.613	0.481487	2.94762	5e-05	0.000417213	yes
C3	C3	C3	chr19:6677845-6720662	A549	A549_Scedo	OK	74.4967	103.985	0.481129	3.09059	5e-05	0.000417213	yes
B3GAT3	B3GAT3	B3GAT3	chr11:62382767-62389647	A549	A549_Scedo	OK	31.5915	44.0867	0.480809	2.89078	5e-05	0.000417213	yes
BMP1	BMP1	BMP1	chr8:22022652-22069840	A549	A549_Scedo	OK	28.5355	39.8013	0.480059	3.25514	5e-05	0.000417213	yes
NCLN	NCLN	NCLN	chr19:3185874-3209573	A549	A549_Scedo	OK	35.8769	50.0367	0.47993	3.43076	5e-05	0.000417213	yes
CPSF1	CPSF1	CPSF1	chr8:145597703-145634733	A549	A549_Scedo	OK	20.8217	29.0313	0.479522	3.14346	5e-05	0.000417213	yes
CHST7	CHST7	CHST7	chrX:46433121-46457931	A549	A549_Scedo	OK	6.23182	8.68887	0.479514	2.12792	0.0004	0.00248295	yes
TRMT61A	TRMT61A	TRMT61A	chr14:103995508-104003410	A549	A549_Scedo	OK	7.71577	10.7569	0.479375	2.49578	0.0001	0.000770497	yes
LOC388282	LOC388282	LOC388282	chr16:57844548-57850831	A549	A549_Scedo	OK	12.1515	16.9391	0.479224	2.23156	0.0014	0.00678116	yes
CC2D1A	CC2D1A	CC2D1A	chr19:14016955-14041693	A549	A549_Scedo	OK	7.79818	10.8691	0.479028	2.58713	5e-05	0.000417213	yes
EMC10	EMC10	EMC10	chr19:50970044-50986783	A549	A549_Scedo	OK	98.437	137.165	0.478642	2.91042	5e-05	0.000417213	yes
KATNB1	KATNB1	KATNB1	chr16:57769659-57791162	A549	A549_Scedo	OK	10.6715	14.8645	0.478109	2.61051	5e-05	0.000417213	yes
CPT1B	CPT1B	CPT1B	chr22:51007289-51021428	A549	A549_Scedo	OK	8.69605	12.1127	0.478086	2.04834	0.0008	0.00432642	yes
SBNO2	SBNO2	SBNO2	chr19:1107632-1174282	A549	A549_Scedo	OK	11.5597	16.0997	0.477933	2.97585	5e-05	0.000417213	yes
PLBD2	PLBD2	PLBD2	chr12:113796370-113827458	A549	A549_Scedo	OK	24.7198	34.4282	0.477924	3.11471	5e-05	0.000417213	yes
RNF123	RNF123	RNF123	chr3:49726949-49761407	A549	A549_Scedo	OK	8.0485	11.2083	0.477778	2.05413	0.00055	0.00322875	yes
COX6A1	COX6A1	COX6A1	chr12:120875892-120878545	A549	A549_Scedo	OK	84.8083	118.073	0.477402	3.71468	5e-05	0.000417213	yes
HSPA2	HSPA2	HSPA2	chr14:65007185-65009954	A549	A549_Scedo	OK	44.5941	62.0384	0.476307	3.60208	5e-05	0.000417213	yes
NDUFA4	NDUFA4	NDUFA4	chr7:10971579-10979813	A549	A549_Scedo	OK	17.3657	24.1565	0.476171	2.82278	5e-05	0.000417213	yes
RGS12	RGS12	RGS12	chr4:3315873-3441640	A549	A549_Scedo	OK	3.7986	5.28329	0.475968	1.82228	0.00185	0.00845367	yes
PCDHGC3	PCDHGC3	PCDHGC3	chr5:140710251-140892548	A549	A549_Scedo	OK	6.29249	8.75173	0.475935	1.41396	0.01355	0.0416825	yes
POLR2A	POLR2A	POLR2A	chr17:7387697-7417935	A549	A549_Scedo	OK	28.871	40.1541	0.475929	3.04028	5e-05	0.000417213	yes
TMED4	TMED4	TMED4	chr7:44618761-44621827	A549	A549_Scedo	OK	58.3035	81.0808	0.475777	3.45923	5e-05	0.000417213	yes
BRAT1	BRAT1	BRAT1	chr7:2577443-2595392	A549	A549_Scedo	OK	16.0254	22.2802	0.475402	3.00133	5e-05	0.000417213	yes
SLC6A9	SLC6A9	SLC6A9	chr1:44457279-44497164	A549	A549_Scedo	OK	4.8852	6.79054	0.47511	1.82333	0.00105	0.00540316	yes
FUT11	FUT11	FUT11	chr10:75532048-75535976	A549	A549_Scedo	OK	9.86619	13.7124	0.474915	2.17848	5e-05	0.000417213	yes
ISYNA1	ISYNA1	ISYNA1	chr19:18530145-18549111	A549	A549_Scedo	OK	22.8263	31.7195	0.474676	2.68028	5e-05	0.000417213	yes
GIGYF1	GIGYF1	GIGYF1	chr7:100277129-100286870	A549	A549_Scedo	OK	11.298	15.6908	0.473844	3.18505	5e-05	0.000417213	yes
ZBTB17	ZBTB17	ZBTB17	chr1:16268363-16302627	A549	A549_Scedo	OK	4.97867	6.9122	0.473386	1.83943	0.00115	0.00577013	yes
ZMIZ1	ZMIZ1	ZMIZ1	chr10:80828791-81076285	A549	A549_Scedo	OK	17.6888	24.5579	0.473349	3.35014	5e-05	0.000417213	yes
PAPPA	PAPPA	PAPPA	chr9:118916070-119164600	A549	A549_Scedo	OK	32.2081	44.7142	0.473311	2.87279	5e-05	0.000417213	yes
RCE1	RCE1	RCE1	chr11:66512206-66614003	A549	A549_Scedo	OK	15.9021	22.0763	0.473279	1.66166	0.0043	0.0167174	yes
CD151	CD151	CD151	chr11:832951-838835	A549	A549_Scedo	OK	348.53	483.575	0.472455	2.96452	5e-05	0.000417213	yes
EXOSC4	EXOSC4	EXOSC4	chr8:145133521-145135551	A549	A549_Scedo	OK	27.0231	37.4928	0.472418	2.21448	0.0002	0.00138216	yes
DHRS3	DHRS3	DHRS3	chr1:12627938-12677737	A549	A549_Scedo	OK	38.6165	53.573	0.472286	3.01659	5e-05	0.000417213	yes
RRP1	RRP1	RRP1	chr21:45209417-45223983	A549	A549_Scedo	OK	15.2324	21.1244	0.471768	2.61204	5e-05	0.000417213	yes
SLC52A2	SLC52A2	SLC52A2	chr8:145582216-145584948	A549	A549_Scedo	OK	50.3292	69.796	0.471747	3.18703	5e-05	0.000417213	yes
RAI1	RAI1	RAI1	chr17:17584786-17740325	A549	A549_Scedo	OK	21.1352	29.3069	0.471594	1.64442	0.0059	0.0216598	yes
SCAF1	SCAF1	SCAF1	chr19:50145381-50161906	A549	A549_Scedo	OK	26.1319	36.2271	0.471258	3.44672	5e-05	0.000417213	yes
RRP9	RRP9	RRP9	chr3:51967441-51975957	A549	A549_Scedo	OK	12.0872	16.7545	0.471067	2.3218	0.0005	0.00297792	yes
PLXNA1	PLXNA1	PLXNA1	chr3:126707436-126756235	A549	A549_Scedo	OK	8.59567	11.9139	0.470967	3.20205	5e-05	0.000417213	yes
CRTC1	CRTC1	CRTC1	chr19:18794424-18893143	A549	A549_Scedo	OK	2.00795	2.78307	0.470958	1.88729	0.0012	0.00597654	yes
TMEM120B	TMEM120B	TMEM120B	chr12:122150657-122231594	A549	A549_Scedo	OK	7.33352	10.161	0.470466	2.14112	0.00015	0.00108639	yes
VARS	VARS	VARS	chr6_ssto_hap7:3076106-3093568	A549	A549_Scedo	OK	23.5657	32.6476	0.470291	3.39269	5e-05	0.000417213	yes
C16orf45	C16orf45	C16orf45	chr16:15528324-15682116	A549	A549_Scedo	OK	18.4959	25.6199	0.470055	2.67472	5e-05	0.000417213	yes
FBRSL1	FBRSL1	FBRSL1	chr12:133067156-133161773	A549	A549_Scedo	OK	5.34255	7.39902	0.469805	2.31249	0.0001	0.000770497	yes
TCF7L2	TCF7L2	TCF7L2	chr10:114710008-114927436	A549	A549_Scedo	OK	8.44166	11.6907	0.469757	2.51576	5e-05	0.000417213	yes
NAGPA	NAGPA	NAGPA	chr16:5074844-5092972	A549	A549_Scedo	OK	6.75857	9.35952	0.469716	1.96466	0.00145	0.00697619	yes
OAS1	OAS1	OAS1	chr12:113344738-113357712	A549	A549_Scedo	OK	24.9563	34.5573	0.469585	2.60121	5e-05	0.000417213	yes
FOXK1	FOXK1	FOXK1	chr7:4721929-4811074	A549	A549_Scedo	OK	7.64373	10.5841	0.469557	3.23364	5e-05	0.000417213	yes
PXDC1	PXDC1	PXDC1	chr6:3722835-3752246	A549	A549_Scedo	OK	8.46864	11.7262	0.469538	2.24127	0.0005	0.00297792	yes
NAPRT1	NAPRT1	NAPRT1	chr8:144656954-144660521	A549	A549_Scedo	OK	8.43859	11.682	0.469219	1.8528	0.00115	0.00577013	yes
NUP210	NUP210	NUP210	chr3:13357729-13461819	A549	A549_Scedo	OK	39.1979	54.2389	0.468551	2.95725	5e-05	0.000417213	yes
PFKP	PFKP	PFKP	chr10:3109711-3178997	A549	A549_Scedo	OK	111.121	153.741	0.46837	2.89299	5e-05	0.000417213	yes
PLAU	PLAU	PLAU	chr10:75669726-75682535	A549	A549_Scedo	OK	41.5879	57.5358	0.468296	3.22393	5e-05	0.000417213	yes
GADD45B	GADD45B	GADD45B	chr19:2476122-2478257	A549	A549_Scedo	OK	10.0691	13.9299	0.468253	2.05888	0.00225	0.00984966	yes
FOXO1	FOXO1	FOXO1	chr13:41129800-41240734	A549	A549_Scedo	OK	2.1397	2.96002	0.4682	1.85804	0.0023	0.00999981	yes
SLC12A7	SLC12A7	SLC12A7	chr5:1050488-1112172	A549	A549_Scedo	OK	15.1829	20.9925	0.467427	3.13193	5e-05	0.000417213	yes
TCF25	TCF25	TCF25	chr16:89939993-89977792	A549	A549_Scedo	OK	31.2217	43.1484	0.466756	3.25859	5e-05	0.000417213	yes
GALE	GALE	GALE	chr1:24122088-24127294	A549	A549_Scedo	OK	28.3614	39.1931	0.466674	2.7017	5e-05	0.000417213	yes
GAK	GAK	GAK	chr4:843064-926178	A549	A549_Scedo	OK	11.4433	15.8092	0.466267	2.86873	5e-05	0.000417213	yes
TRIM3	TRIM3	TRIM3	chr11:6469842-6495689	A549	A549_Scedo	OK	7.04316	9.72792	0.465908	2.11768	0.0003	0.0019576	yes
CHCHD5	CHCHD5	CHCHD5	chr2:113342035-113346617	A549	A549_Scedo	OK	21.7006	29.965	0.465545	2.3216	0.0027	0.0114311	yes
PVRL2	PVRL2	PVRL2	chr19:45349392-45392485	A549	A549_Scedo	OK	66.6149	91.9199	0.464533	3.02043	5e-05	0.000417213	yes
HCN2	HCN2	HCN2	chr19:589892-617159	A549	A549_Scedo	OK	11.5472	15.9311	0.464302	2.76066	5e-05	0.000417213	yes
MYO18A	MYO18A	MYO18A	chr17:27400527-27507407	A549	A549_Scedo	OK	27.3888	37.7864	0.464281	2.82129	5e-05	0.000417213	yes
ZNF707	ZNF707	ZNF707	chr8:144766621-144777555	A549	A549_Scedo	OK	6.24968	8.62181	0.464207	1.64316	0.0028	0.0117719	yes
KIF18B	KIF18B	KIF18B	chr17:43002078-43025079	A549	A549_Scedo	OK	15.0248	20.7257	0.46408	2.95381	5e-05	0.000417213	yes
SRF	SRF	SRF	chr6:43139032-43149244	A549	A549_Scedo	OK	8.45065	11.657	0.464068	2.41239	5e-05	0.000417213	yes
FCHO1	FCHO1	FCHO1	chr19:17858526-17899377	A549	A549_Scedo	OK	5.3419	7.36841	0.464	1.8932	0.00085	0.00453689	yes
TMEM134	TMEM134	TMEM134	chr11:67231818-67236748	A549	A549_Scedo	OK	12.2092	16.8357	0.463553	1.51163	0.0039	0.0154291	yes
LRRC14	LRRC14	LRRC14	chr8:145743348-145754458	A549	A549_Scedo	OK	9.75068	13.4445	0.463442	2.62153	5e-05	0.000417213	yes
PC	PC	PC	chr11:66615996-66725847	A549	A549_Scedo	OK	10.2821	14.1758	0.463297	2.22388	0.0004	0.00248295	yes
SLC26A6	SLC26A6	SLC26A6	chr3:48663155-48672926	A549	A549_Scedo	OK	6.78185	9.34828	0.463023	1.98335	0.00055	0.00322875	yes
NISCH	NISCH	NISCH	chr3:52489523-52527088	A549	A549_Scedo	OK	10.1818	14.0336	0.462896	2.42049	5e-05	0.000417213	yes
MRC2	MRC2	MRC2	chr17:60704761-60770962	A549	A549_Scedo	OK	25.7232	35.454	0.462877	3.11947	5e-05	0.000417213	yes
POR	POR	POR	chr7:75544419-75623992	A549	A549_Scedo	OK	67.5425	93.0805	0.462682	2.68537	5e-05	0.000417213	yes
ZNF787	ZNF787	ZNF787	chr19:56598728-56632742	A549	A549_Scedo	OK	14.1872	19.5491	0.462514	2.57742	0.0002	0.00138216	yes
NEDD9	NEDD9	NEDD9	chr6:11183530-11382581	A549	A549_Scedo	OK	38.2464	52.7006	0.462493	3.04966	5e-05	0.000417213	yes
LIN37	LIN37	LIN37	chr19:36239261-36245420	A549	A549_Scedo	OK	8.75059	12.0569	0.462405	1.85993	0.00715	0.0251456	yes
TROAP	TROAP	TROAP	chr12:49686413-49725514	A549	A549_Scedo	OK	19.9119	27.4346	0.462368	1.70326	0.00385	0.0152471	yes
TRAPPC5	TRAPPC5	TRAPPC5	chr19:7745706-7747748	A549	A549_Scedo	OK	29.9459	41.2592	0.462358	1.9675	0.00095	0.00497113	yes
USP36	USP36	USP36	chr17:76792964-76836969	A549	A549_Scedo	OK	13.0461	17.9715	0.462092	3.09317	5e-05	0.000417213	yes
GRINA	GRINA	GRINA	chr8:145064225-145067583	A549	A549_Scedo	OK	71.713	98.7558	0.46163	3.15221	5e-05	0.000417213	yes
AP5Z1	AP5Z1	AP5Z1	chr7:4815261-4834026	A549	A549_Scedo	OK	3.14544	4.33145	0.461587	2.02765	0.0004	0.00248295	yes
PEX16	PEX16	PEX16	chr11:45931219-45939674	A549	A549_Scedo	OK	8.03922	11.0704	0.461574	1.80072	0.00175	0.00809675	yes
LRP10	LRP10	LRP10	chr14:23340959-23347291	A549	A549_Scedo	OK	78.1281	107.573	0.461401	2.98173	5e-05	0.000417213	yes
ELMSAN1	ELMSAN1	ELMSAN1	chr14:74181824-74253961	A549	A549_Scedo	OK	5.26609	7.24906	0.461063	2.66219	5e-05	0.000417213	yes
TMEM39B	TMEM39B	TMEM39B	chr1:32538502-32568467	A549	A549_Scedo	OK	4.93522	6.79255	0.46084	1.70229	0.0075	0.0261122	yes
OXLD1	OXLD1	OXLD1	chr17:79632065-79633618	A549	A549_Scedo	OK	30.1211	41.4568	0.460833	2.55076	0.0018	0.00828462	yes
IPO13	IPO13	IPO13	chr1:44412477-44433694	A549	A549_Scedo	OK	6.95299	9.56818	0.460612	2.47024	5e-05	0.000417213	yes
FAM214B	FAM214B	FAM214B	chr9:35104117-35115893	A549	A549_Scedo	OK	6.40708	8.81655	0.460547	2.20417	0.0005	0.00297792	yes
CRTC2	CRTC2	CRTC2	chr1:153920147-153931132	A549	A549_Scedo	OK	11.6911	16.0871	0.460486	2.59102	5e-05	0.000417213	yes
LRCH4	LRCH4	LRCH4	chr7:100171633-100183811	A549	A549_Scedo	OK	6.66939	9.17569	0.460262	2.05876	0.0005	0.00297792	yes
SIK1	SIK1	SIK1	chr21:44834397-44847002	A549	A549_Scedo	OK	97.0638	133.508	0.459924	2.97542	5e-05	0.000417213	yes
ERF	ERF	ERF	chr19:42751716-42759309	A549	A549_Scedo	OK	49.1404	67.5884	0.459866	3.51187	5e-05	0.000417213	yes
TMEM102	TMEM102	TMEM102	chr17:7338761-7340998	A549	A549_Scedo	OK	4.77932	6.57182	0.459489	1.7409	0.0072	0.0252827	yes
ABCB8	ABCB8	ABCB8	chr7:150725508-150744869	A549	A549_Scedo	OK	13.5673	18.6516	0.459161	2.93645	5e-05	0.000417213	yes
ABCC1	ABCC1	ABCC1	chr16:16043433-16236930	A549	A549_Scedo	OK	78.5711	108.006	0.459034	2.94383	5e-05	0.000417213	yes
ALKBH6	ALKBH6	ALKBH6	chr19:36500021-36505141	A549	A549_Scedo	OK	10.3003	14.1548	0.458603	1.48749	0.00815	0.0278841	yes
LOC90784	LOC90784	LOC90784	chr2:86247338-86250991	A549	A549_Scedo	OK	8.48995	11.6646	0.458313	2.53895	0.0001	0.000770497	yes
CSNK1E	CSNK1E	CSNK1E	chr22:38686696-38794931	A549	A549_Scedo	OK	22.6818	31.1561	0.457979	3.02908	5e-05	0.000417213	yes
PRPF38B	PRPF38B	PRPF38B	chr1:109234931-109244422	A549	A549_Scedo	OK	17.5143	24.0563	0.457886	2.9391	5e-05	0.000417213	yes
C19orf24	C19orf24	C19orf24	chr19:1275519-1279243	A549	A549_Scedo	OK	21.5702	29.6166	0.457365	2.3995	0.0009	0.00475726	yes
TP53I13	TP53I13	TP53I13	chr17:27895738-27900175	A549	A549_Scedo	OK	30.4005	41.7298	0.456983	2.94775	5e-05	0.000417213	yes
PNKP	PNKP	PNKP	chr19:50364459-50370822	A549	A549_Scedo	OK	17.6637	24.2438	0.456824	2.61536	5e-05	0.000417213	yes
PKMYT1	PKMYT1	PKMYT1	chr16:3019245-3030540	A549	A549_Scedo	OK	19.1346	26.2519	0.456242	1.82458	0.00215	0.00953569	yes
SEMA4C	SEMA4C	SEMA4C	chr2:97525472-97535735	A549	A549_Scedo	OK	7.78414	10.6793	0.456205	2.44326	0.00015	0.00108639	yes
COL27A1	COL27A1	COL27A1	chr9:116918230-117072975	A549	A549_Scedo	OK	5.84164	8.01257	0.455891	2.46088	5e-05	0.000417213	yes
CST3	CST3	CST3	chr20:23608533-23618685	A549	A549_Scedo	OK	231.018	316.721	0.455207	2.89231	5e-05	0.000417213	yes
PFKL	PFKL	PFKL	chr21:45719916-45747264	A549	A549_Scedo	OK	29.3674	40.2618	0.455195	3.07547	5e-05	0.000417213	yes
JAG2	JAG2	JAG2	chr14:105607317-105635161	A549	A549_Scedo	OK	6.46112	8.85749	0.455114	2.568	5e-05	0.000417213	yes
ROMO1	ROMO1	ROMO1	chr20:34256609-34288902	A549	A549_Scedo	OK	70.2966	96.3316	0.454555	1.51312	0.0089	0.0298795	yes
ARMC5	ARMC5	ARMC5	chr16:31469593-31478488	A549	A549_Scedo	OK	2.88939	3.95774	0.453912	1.5439	0.00665	0.0237589	yes
SREBF1	SREBF1	SREBF1	chr17:17584786-17740325	A549	A549_Scedo	OK	71.568	98.0284	0.453886	2.30245	5e-05	0.000417213	yes
ZNF524	ZNF524	ZNF524	chr19:56111729-56114504	A549	A549_Scedo	OK	11.4594	15.6939	0.453678	1.97572	0.00385	0.0152471	yes
FBXL6	FBXL6	FBXL6	chr8:145576885-145582183	A549	A549_Scedo	OK	9.9597	13.6308	0.452691	1.91906	0.00105	0.00540316	yes
SETD1B	SETD1B	SETD1B	chr12:122242637-122270562	A549	A549_Scedo	OK	5.51762	7.5503	0.452488	2.73054	5e-05	0.000417213	yes
ZC3H3	ZC3H3	ZC3H3	chr8:144519824-144623620	A549	A549_Scedo	OK	10.397	14.2255	0.452317	2.58304	5e-05	0.000417213	yes
CELSR2	CELSR2	CELSR2	chr1:109792640-109818378	A549	A549_Scedo	OK	9.0591	12.3933	0.452117	3.17021	5e-05	0.000417213	yes
SLC1A5	SLC1A5	SLC1A5	chr19:47278139-47291842	A549	A549_Scedo	OK	147.555	201.837	0.451937	2.69543	5e-05	0.000417213	yes
THEM6	THEM6	THEM6	chr8:143808620-143818350	A549	A549_Scedo	OK	26.1702	35.7862	0.451476	3.02881	5e-05	0.000417213	yes
PRKD2	PRKD2	PRKD2	chr19:47150868-47220384	A549	A549_Scedo	OK	15.188	20.7603	0.450891	2.66561	5e-05	0.000417213	yes
MDM4	MDM4	MDM4	chr1:204485506-204527248	A549	A549_Scedo	OK	4.46475	6.1019	0.450681	2.6474	5e-05	0.000417213	yes
MFSD12	MFSD12	MFSD12	chr19:3544196-3557582	A549	A549_Scedo	OK	20.9575	28.6392	0.450525	2.62478	5e-05	0.000417213	yes
GGT7	GGT7	GGT7	chr20:33432522-33460661	A549	A549_Scedo	OK	7.58601	10.3653	0.450346	2.18776	0.00035	0.00223179	yes
MAN2B2	MAN2B2	MAN2B2	chr4:6576900-6624131	A549	A549_Scedo	OK	11.1377	15.2173	0.450267	2.67189	5e-05	0.000417213	yes
TBC1D10A	TBC1D10A	TBC1D10A	chr22:30687978-30722955	A549	A549_Scedo	OK	3.65967	4.99996	0.450205	1.37614	0.01585	0.0469198	yes
CAD	CAD	CAD	chr2:27440257-27466654	A549	A549_Scedo	OK	21.0315	28.726	0.449805	3.00372	5e-05	0.000417213	yes
CACNA1H	CACNA1H	CACNA1H	chr16:1203240-1275254	A549	A549_Scedo	OK	7.0996	9.69537	0.449557	2.80891	5e-05	0.000417213	yes
MIIP	MIIP	MIIP	chr1:12079298-12092106	A549	A549_Scedo	OK	5.08082	6.9368	0.449208	1.51971	0.0089	0.0298795	yes
MESDC1	MESDC1	MESDC1	chr15:81293294-81296345	A549	A549_Scedo	OK	9.34601	12.7554	0.44868	2.43981	0.0002	0.00138216	yes
LOC493754	LOC493754	LOC493754	chr7:65995291-66057394	A549	A549_Scedo	OK	5.92067	8.07841	0.448312	1.50972	0.0065	0.0233028	yes
ITPRIP	ITPRIP	ITPRIP	chr10:106069453-106098251	A549	A549_Scedo	OK	6.02998	8.2274	0.448283	2.55658	5e-05	0.000417213	yes
STK40	STK40	STK40	chr1:36805219-36851528	A549	A549_Scedo	OK	3.04208	4.15004	0.448065	1.64441	0.0051	0.0191647	yes
CDR2L	CDR2L	CDR2L	chr17:72983726-73001892	A549	A549_Scedo	OK	27.3462	37.2966	0.447702	3.23157	5e-05	0.000417213	yes
TNK2	TNK2	TNK2	chr3:195590235-195635880	A549	A549_Scedo	OK	5.72176	7.80131	0.447258	2.23094	0.0001	0.000770497	yes
SERTAD1	SERTAD1	SERTAD1	chr19:40928408-40931932	A549	A549_Scedo	OK	16.1056	21.9541	0.446929	2.25849	0.0006	0.00346375	yes
C19orf55	C19orf55	C19orf55	chr19:36249043-36260077	A549	A549_Scedo	OK	8.40522	11.4574	0.446922	2.11129	0.00065	0.00368558	yes
DLGAP4	DLGAP4	DLGAP4	chr20:34894244-35201678	A549	A549_Scedo	OK	20.0371	27.3103	0.446773	2.99328	5e-05	0.000417213	yes
RDH13	RDH13	RDH13	chr19:55555691-55580914	A549	A549_Scedo	OK	6.79156	9.25405	0.446342	1.69932	0.00385	0.0152471	yes
SLC12A9	SLC12A9	SLC12A9	chr7:100450340-100464634	A549	A549_Scedo	OK	9.95632	13.566	0.446315	2.19943	0.0001	0.000770497	yes
NFKBIA	NFKBIA	NFKBIA	chr14:35870715-35873960	A549	A549_Scedo	OK	29.7527	40.5343	0.446121	2.90341	5e-05	0.000417213	yes
NRP2	NRP2	NRP2	chr2:206547223-206662857	A549	A549_Scedo	OK	22.5436	30.7093	0.445956	2.90979	5e-05	0.000417213	yes
BDNF	BDNF	BDNF	chr11:27528398-27743605	A549	A549_Scedo	OK	11.5891	15.7803	0.445364	2.58501	5e-05	0.000417213	yes
TFAP4	TFAP4	TFAP4	chr16:4307186-4323001	A549	A549_Scedo	OK	7.94218	10.8039	0.443947	2.05235	0.00125	0.00618793	yes
C1orf106	C1orf106	C1orf106	chr1:200860626-200884864	A549	A549_Scedo	OK	14.4863	19.7042	0.443818	2.81631	5e-05	0.000417213	yes
WDR27	WDR27	WDR27	chr6:169857302-170102159	A549	A549_Scedo	OK	2.60166	3.53767	0.443368	1.47308	0.0105	0.033901	yes
SH3GLB2	SH3GLB2	SH3GLB2	chr9:131770071-131790632	A549	A549_Scedo	OK	19.3337	26.2875	0.443259	2.56593	5e-05	0.000417213	yes
GLIS2	GLIS2	GLIS2	chr16:4382224-4389598	A549	A549_Scedo	OK	13.5753	18.4531	0.442875	2.78933	5e-05	0.000417213	yes
NOC4L	NOC4L	NOC4L	chr12:132628992-132636986	A549	A549_Scedo	OK	19.1154	25.9719	0.442215	2.55397	0.0001	0.000770497	yes
MGRN1	MGRN1	MGRN1	chr16:4674824-4740975	A549	A549_Scedo	OK	19.4161	26.3768	0.442015	2.90185	5e-05	0.000417213	yes
MAFG	MAFG	MAFG	chr17:79876144-79885587	A549	A549_Scedo	OK	34.0817	46.2816	0.441441	2.92057	5e-05	0.000417213	yes
HDAC7	HDAC7	HDAC7	chr12:48166966-48213763	A549	A549_Scedo	OK	16.739	22.7292	0.441331	2.1636	0.0003	0.0019576	yes
SPNS1	SPNS1	SPNS1	chr16:28986095-28995869	A549	A549_Scedo	OK	30.0467	40.7985	0.441309	2.78144	5e-05	0.000417213	yes
H19	H19	H19	chr11:2016405-2019065	A549	A549_Scedo	OK	12.223	16.5917	0.440866	2.2469	5e-05	0.000417213	yes
SLC25A29	SLC25A29	SLC25A29	chr14:100757447-100772884	A549	A549_Scedo	OK	25.6342	34.7933	0.440742	2.79174	5e-05	0.000417213	yes
SLC9A1	SLC9A1	SLC9A1	chr1:27425299-27481621	A549	A549_Scedo	OK	6.23025	8.45546	0.440592	2.29991	0.0001	0.000770497	yes
VPS51	VPS51	VPS51	chr11:64863586-64883707	A549	A549_Scedo	OK	18.7602	25.4575	0.440413	2.52517	5e-05	0.000417213	yes
SMOC1	SMOC1	SMOC1	chr14:70346113-70499083	A549	A549_Scedo	OK	30.3497	41.181	0.440297	3.11138	5e-05	0.000417213	yes
ARHGEF10L	ARHGEF10L	ARHGEF10L	chr1:17866329-18024370	A549	A549_Scedo	OK	5.19455	7.04731	0.440073	2.09318	0.0006	0.00346375	yes
ANAPC2	ANAPC2	ANAPC2	chr9:140069235-140084822	A549	A549_Scedo	OK	17.8657	24.2372	0.440027	2.125	0.0006	0.00346375	yes
HSPBP1	HSPBP1	HSPBP1	chr19:55773590-55791751	A549	A549_Scedo	OK	44.6245	60.5343	0.439915	2.91966	5e-05	0.000417213	yes
TRIM11	TRIM11	TRIM11	chr1:228581376-228594517	A549	A549_Scedo	OK	10.6949	14.5078	0.439904	2.26517	5e-05	0.000417213	yes
PLEKHG3	PLEKHG3	PLEKHG3	chr14:65171192-65211060	A549	A549_Scedo	OK	12.4953	16.95	0.439901	2.81648	5e-05	0.000417213	yes
ZNF853	ZNF853	ZNF853	chr7:6655526-6663921	A549	A549_Scedo	OK	2.21394	3.00205	0.439333	1.48101	0.01385	0.0423554	yes
DTX3	DTX3	DTX3	chr12:57998404-58003587	A549	A549_Scedo	OK	8.70543	11.804	0.439295	1.95886	0.00095	0.00497113	yes
MT1X	MT1X	MT1X	chr16:56716381-56718108	A549	A549_Scedo	OK	73.0452	99.0328	0.439118	3.27622	0.00095	0.00497113	yes
MRPL55	MRPL55	MRPL55	chr1:228294379-228297013	A549	A549_Scedo	OK	30.628	41.5221	0.439027	1.73402	0.00175	0.00809675	yes
GFPT2	GFPT2	GFPT2	chr5:179727699-179780315	A549	A549_Scedo	OK	8.62328	11.6885	0.438782	2.31297	5e-05	0.000417213	yes
CLPP	CLPP	CLPP	chr19:6361462-6368915	A549	A549_Scedo	OK	26.7812	36.2975	0.438648	2.61204	0.0002	0.00138216	yes
TRMT1	TRMT1	TRMT1	chr19:13215713-13227563	A549	A549_Scedo	OK	13.7259	18.6031	0.438641	2.25098	0.0002	0.00138216	yes
ATP13A2	ATP13A2	ATP13A2	chr1:17312452-17338467	A549	A549_Scedo	OK	13.6627	18.5173	0.438631	2.69712	5e-05	0.000417213	yes
PGAP3	PGAP3	PGAP3	chr17:37827374-37844323	A549	A549_Scedo	OK	10.0649	13.6374	0.438231	2.14708	0.0005	0.00297792	yes
FBLN1	FBLN1	FBLN1	chr22:45898718-45997014	A549	A549_Scedo	OK	30.6873	41.5792	0.438222	2.85785	5e-05	0.000417213	yes
IGFBP2	IGFBP2	IGFBP2	chr2:217498126-217529158	A549	A549_Scedo	OK	33.1217	44.8705	0.437992	2.88435	5e-05	0.000417213	yes
INPP5E	INPP5E	INPP5E	chr9:139323066-139334256	A549	A549_Scedo	OK	6.17282	8.35977	0.437533	2.13019	0.00045	0.00273846	yes
CCDC9	CCDC9	CCDC9	chr19:47759730-47775210	A549	A549_Scedo	OK	12.2752	16.6218	0.437335	2.3346	0.0002	0.00138216	yes
USP20	USP20	USP20	chr9:132597695-132644117	A549	A549_Scedo	OK	3.99647	5.41149	0.4373	1.8951	0.0011	0.00559516	yes
ZGPAT	ZGPAT	ZGPAT	chr20:62289162-62367494	A549	A549_Scedo	OK	12.1465	16.4444	0.437053	1.41684	0.0138	0.0422475	yes
MDN1	MDN1	MDN1	chr6:90142896-90529513	A549	A549_Scedo	OK	4.19319	5.67628	0.436896	2.28883	5e-05	0.000417213	yes
MAP1S	MAP1S	MAP1S	chr19:17830302-17845324	A549	A549_Scedo	OK	6.9168	9.36113	0.436579	2.19314	0.00025	0.00167617	yes
RNF166	RNF166	RNF166	chr16:88762902-88772829	A549	A549_Scedo	OK	8.27217	11.1899	0.435864	1.72328	0.00345	0.0139521	yes
STRN4	STRN4	STRN4	chr19:47222767-47261832	A549	A549_Scedo	OK	36.3514	49.1462	0.435069	2.70267	5e-05	0.000417213	yes
PISD	PISD	PISD	chr22:31892124-32026810	A549	A549_Scedo	OK	8.34229	11.2786	0.435067	1.59338	0.00595	0.0217597	yes
KRT19	KRT19	KRT19	chr17:39679868-39684641	A549	A549_Scedo	OK	122.033	164.972	0.434947	3.21425	5e-05	0.000417213	yes
LRPAP1	LRPAP1	LRPAP1	chr4:3505323-3534224	A549	A549_Scedo	OK	11.6554	15.7557	0.434873	3.10802	5e-05	0.000417213	yes
SRC	SRC	SRC	chr20:35973087-36033835	A549	A549_Scedo	OK	115.856	156.613	0.434871	2.7154	0.0001	0.000770497	yes
MBD6	MBD6	MBD6	chr12:57916658-57941114	A549	A549_Scedo	OK	7.69364	10.3986	0.434651	1.52473	0.013	0.0403369	yes
ZNF598	ZNF598	ZNF598	chr16:2047652-2059822	A549	A549_Scedo	OK	15.8591	21.4272	0.434134	2.78998	5e-05	0.000417213	yes
ZNF76	ZNF76	ZNF76	chr6:35227490-35263764	A549	A549_Scedo	OK	5.86253	7.91736	0.433497	1.75965	0.0024	0.0103599	yes
TTYH3	TTYH3	TTYH3	chr7:2671602-2704436	A549	A549_Scedo	OK	52.582	70.9946	0.43314	2.75524	5e-05	0.000417213	yes
ZNF282	ZNF282	ZNF282	chr7:148892576-148923339	A549	A549_Scedo	OK	9.34072	12.6101	0.43297	2.47342	5e-05	0.000417213	yes
CCNL2	CCNL2	CCNL2	chr1:1321090-1334718	A549	A549_Scedo	OK	46.9103	63.3235	0.432838	2.48747	5e-05	0.000417213	yes
ZNF512B	ZNF512B	ZNF512B	chr20:62571181-62601223	A549	A549_Scedo	OK	9.21709	12.4394	0.432527	2.23105	0.0002	0.00138216	yes
FJX1	FJX1	FJX1	chr11:35639734-35642421	A549	A549_Scedo	OK	6.04128	8.15321	0.432514	1.94199	0.0023	0.00999981	yes
TCN2	TCN2	TCN2	chr22:31003069-31023047	A549	A549_Scedo	OK	9.1567	12.3538	0.432053	1.92461	0.0008	0.00432642	yes
GDPD5	GDPD5	GDPD5	chr11:75145684-75236599	A549	A549_Scedo	OK	4.63193	6.24867	0.431936	1.85104	0.0031	0.0127572	yes
FUK	FUK	FUK	chr16:70488497-70514177	A549	A549_Scedo	OK	5.20719	7.02326	0.431637	2.0749	0.00065	0.00368558	yes
CLCN6	CLCN6	CLCN6	chr1:11822249-11907840	A549	A549_Scedo	OK	4.82715	6.50895	0.431253	1.69976	0.0034	0.0138035	yes
HOXA3	HOXA3	HOXA3	chr7:27145808-27166639	A549	A549_Scedo	OK	5.7017	7.68549	0.430745	1.91665	0.00115	0.00577013	yes
MBOAT7	MBOAT7	MBOAT7	chr19:54677105-54693733	A549	A549_Scedo	OK	68.9249	92.9005	0.43066	2.8455	5e-05	0.000417213	yes
MZT2A	MZT2A	MZT2A	chr2:132202795-132366974	A549	A549_Scedo	OK	30.7249	41.4105	0.430586	1.86025	0.0132	0.0408029	yes
FBXL14	FBXL14	FBXL14	chr12:1675158-1703331	A549	A549_Scedo	OK	5.9949	8.07933	0.430502	1.78995	0.0049	0.0185163	yes
PIGT	PIGT	PIGT	chr20:44044706-44054885	A549	A549_Scedo	OK	83.1846	112.107	0.430491	2.85824	5e-05	0.000417213	yes
QSOX1	QSOX1	QSOX1	chr1:180123967-180169859	A549	A549_Scedo	OK	48.491	65.3379	0.430204	2.86003	5e-05	0.000417213	yes
VCAN	VCAN	VCAN	chr5:82767492-82878122	A549	A549_Scedo	OK	8.12825	10.9521	0.43019	2.78201	5e-05	0.000417213	yes
QPCTL	QPCTL	QPCTL	chr19:46195740-46207248	A549	A549_Scedo	OK	10.8917	14.675	0.43013	2.1027	0.00035	0.00223179	yes
LPIN3	LPIN3	LPIN3	chr20:39969559-39995498	A549	A549_Scedo	OK	5.42202	7.30536	0.430124	2.08005	0.00035	0.00223179	yes
ACIN1	ACIN1	ACIN1	chr14:23527773-23569665	A549	A549_Scedo	OK	42.7842	57.6366	0.429907	2.13168	0.001	0.00518075	yes
CD9	CD9	CD9	chr12:6309481-6347437	A549	A549_Scedo	OK	128.734	173.373	0.429488	3.21031	5e-05	0.000417213	yes
GAS8	GAS8	GAS8	chr16:90071272-90114191	A549	A549_Scedo	OK	8.13998	10.9615	0.429353	1.49089	0.0082	0.0279634	yes
FCGRT	FCGRT	FCGRT	chr19:50015535-50029685	A549	A549_Scedo	OK	25.8659	34.8308	0.429312	2.44457	5e-05	0.000417213	yes
DPM3	DPM3	DPM3	chr1:155112366-155112996	A549	A549_Scedo	OK	47.9572	64.5713	0.429147	1.61764	0.0055	0.0204334	yes
C11orf24	C11orf24	C11orf24	chr11:68028802-68039469	A549	A549_Scedo	OK	22.9788	30.9342	0.428898	2.75164	5e-05	0.000417213	yes
GGT1	GGT1	GGT1	chr22:24979717-25024972	A549	A549_Scedo	OK	50.7791	68.3508	0.428723	2.8084	5e-05	0.000417213	yes
DGCR2	DGCR2	DGCR2	chr22:19023794-19109967	A549	A549_Scedo	OK	18.5607	24.982	0.428639	2.98149	5e-05	0.000417213	yes
RBPMS	RBPMS	RBPMS	chr8:30239634-30429778	A549	A549_Scedo	OK	36.9981	49.7873	0.428328	2.29623	5e-05	0.000417213	yes
MFI2	MFI2	MFI2	chr3:196728611-196756687	A549	A549_Scedo	OK	19.7357	26.5578	0.428324	2.49596	5e-05	0.000417213	yes
YIF1B	YIF1B	YIF1B	chr19:38794199-38806606	A549	A549_Scedo	OK	33.0194	44.4169	0.427794	1.60988	0.0054	0.0201075	yes
B3GNT3	B3GNT3	B3GNT3	chr19:17905918-17924385	A549	A549_Scedo	OK	10.015	13.4718	0.427781	2.29557	0.00025	0.00167617	yes
MIER2	MIER2	MIER2	chr19:305574-344791	A549	A549_Scedo	OK	5.59736	7.52929	0.427768	1.8799	0.0027	0.0114311	yes
DMWD	DMWD	DMWD	chr19:46286263-46296060	A549	A549_Scedo	OK	12.1962	16.4038	0.427603	2.55192	5e-05	0.000417213	yes
MTA1	MTA1	MTA1	chr14:105886185-105937057	A549	A549_Scedo	OK	25.2317	33.9355	0.427556	2.78226	5e-05	0.000417213	yes
KLC2	KLC2	KLC2	chr11:66024764-66035332	A549	A549_Scedo	OK	18.1135	24.3577	0.427313	2.58411	5e-05	0.000417213	yes
CLUH	CLUH	CLUH	chr17:2592679-2614927	A549	A549_Scedo	OK	29.4387	39.5842	0.427209	2.8021	5e-05	0.000417213	yes
MIF	MIF	MIF	chr22:24235896-24241117	A549	A549_Scedo	OK	426.728	573.734	0.427064	2.86047	5e-05	0.000417213	yes
MAP2K7	MAP2K7	MAP2K7	chr19:7968764-7979363	A549	A549_Scedo	OK	7.47746	10.0511	0.426727	2.22063	0.0002	0.00138216	yes
SHB	SHB	SHB	chr9:37915894-38069210	A549	A549_Scedo	OK	5.20075	6.98998	0.42657	2.33634	0.0001	0.000770497	yes
GPS1	GPS1	GPS1	chr17:80009762-80015346	A549	A549_Scedo	OK	65.6363	88.1166	0.42492	2.99741	5e-05	0.000417213	yes
RPL12	RPL12	RPL12	chr9:130209952-130213711	A549	A549_Scedo	OK	22.3156	29.9585	0.424913	1.59324	0.00615	0.0223557	yes
COLGALT1	COLGALT1	COLGALT1	chr19:17666510-17693965	A549	A549_Scedo	OK	45.6562	61.2878	0.424792	2.92517	5e-05	0.000417213	yes
NAA38	NAA38	NAA38	chr17:7760002-7765600	A549	A549_Scedo	OK	30.1017	40.4049	0.424688	1.70765	0.0142	0.0431495	yes
MVP	MVP	MVP	chr16:29827527-29859360	A549	A549_Scedo	OK	88.8911	119.298	0.424456	2.38647	5e-05	0.000417213	yes
RPLP1	RPLP1	RPLP1	chr15:69745158-69747884	A549	A549_Scedo	OK	639.391	858.085	0.424422	2.60295	5e-05	0.000417213	yes
FKBP8	FKBP8	FKBP8	chr19:18642567-18654383	A549	A549_Scedo	OK	53.4594	71.7327	0.424187	3.17958	5e-05	0.000417213	yes
BCAR3	BCAR3	BCAR3	chr1:94027342-94312706	A549	A549_Scedo	OK	10.5138	14.1059	0.424014	2.32317	5e-05	0.000417213	yes
CKB	CKB	CKB	chr14:103985994-103989196	A549	A549_Scedo	OK	31.6642	42.4494	0.422891	2.75727	5e-05	0.000417213	yes
TMEM222	TMEM222	TMEM222	chr1:27648635-27662891	A549	A549_Scedo	OK	22.3627	29.9789	0.422853	2.01698	0.0018	0.00828462	yes
LY6E	LY6E	LY6E	chr8:144099901-144103827	A549	A549_Scedo	OK	144.791	194.1	0.422829	2.77296	5e-05	0.000417213	yes
PPP1R16A	PPP1R16A	PPP1R16A	chr8:145722108-145727504	A549	A549_Scedo	OK	18.1862	24.3741	0.422509	2.58135	5e-05	0.000417213	yes
GPR37	GPR37	GPR37	chr7:124385654-124406079	A549	A549_Scedo	OK	8.89737	11.9237	0.42238	2.39526	5e-05	0.000417213	yes
RAP1GAP	RAP1GAP	RAP1GAP	chr1:21922707-21995856	A549	A549_Scedo	OK	22.2564	29.8219	0.422151	2.77984	5e-05	0.000417213	yes
CHST14	CHST14	CHST14	chr15:40763159-40765357	A549	A549_Scedo	OK	10.2341	13.7127	0.422121	2.14892	0.0003	0.0019576	yes
SIGIRR	SIGIRR	SIGIRR	chr11:405715-417397	A549	A549_Scedo	OK	12.8355	17.1981	0.422116	1.91039	0.0011	0.00559516	yes
PTMS	PTMS	PTMS	chr12:6875540-6880118	A549	A549_Scedo	OK	278.917	373.712	0.422088	3.03564	5e-05	0.000417213	yes
RBM14	RBM14	RBM14	chr11:66384052-66445392	A549	A549_Scedo	OK	15.0707	20.1897	0.421874	1.60328	0.00765	0.0264817	yes
UNC13A	UNC13A	UNC13A	chr19:17712136-17799008	A549	A549_Scedo	OK	1.49621	2.00366	0.421322	1.76524	0.00365	0.0146217	yes
C1orf85	C1orf85	C1orf85	chr1:156262477-156265480	A549	A549_Scedo	OK	25.002	33.4812	0.42131	2.29469	5e-05	0.000417213	yes
ARHGEF2	ARHGEF2	ARHGEF2	chr1:155916629-155948336	A549	A549_Scedo	OK	11.52	15.4253	0.42115	2.52318	5e-05	0.000417213	yes
BSG	BSG	BSG	chr19:571276-583493	A549	A549_Scedo	OK	431.12	577.078	0.420677	2.64326	5e-05	0.000417213	yes
ZNF444	ZNF444	ZNF444	chr19:56652534-56672262	A549	A549_Scedo	OK	11.7304	15.7017	0.42067	2.03226	0.00025	0.00167617	yes
TMEM175	TMEM175	TMEM175	chr4:926261-952443	A549	A549_Scedo	OK	7.00256	9.37147	0.420392	1.74849	0.0073	0.0255712	yes
RPL37	RPL37	RPL37	chr5:40831429-40835387	A549	A549_Scedo	OK	85.4212	114.316	0.420365	2.85371	5e-05	0.000417213	yes
VPS28	VPS28	VPS28	chr8:145648983-145653946	A549	A549_Scedo	OK	42.3252	56.6146	0.419657	2.3494	5e-05	0.000417213	yes
ARHGEF18	ARHGEF18	ARHGEF18	chr19:7459998-7537371	A549	A549_Scedo	OK	12.1122	16.2009	0.419613	2.67845	5e-05	0.000417213	yes
TRIM47	TRIM47	TRIM47	chr17:73870244-73874656	A549	A549_Scedo	OK	23.7439	31.7584	0.419583	2.7485	5e-05	0.000417213	yes
NCEH1	NCEH1	NCEH1	chr3:172348434-172429008	A549	A549_Scedo	OK	29.8333	39.9024	0.419553	3.02224	5e-05	0.000417213	yes
ARHGEF1	ARHGEF1	ARHGEF1	chr19:42387266-42411604	A549	A549_Scedo	OK	36.3659	48.5909	0.4181	2.94837	5e-05	0.000417213	yes
CCDC57	CCDC57	CCDC57	chr17:80059345-80170689	A549	A549_Scedo	OK	6.59571	8.81294	0.418096	2.00403	0.0014	0.00678116	yes
C20orf96	C20orf96	C20orf96	chr20:251503-271419	A549	A549_Scedo	OK	8.34794	11.1535	0.418003	1.60288	0.00645	0.0231743	yes
VEGFC	VEGFC	VEGFC	chr4:177604684-177713899	A549	A549_Scedo	OK	5.85823	7.82503	0.417632	1.7109	0.00635	0.0228939	yes
TMEM8B	TMEM8B	TMEM8B	chr9:35829221-35854844	A549	A549_Scedo	OK	2.918	3.8975	0.417571	1.35446	0.0141	0.0429367	yes
MOGS	MOGS	MOGS	chr2:74688183-74692537	A549	A549_Scedo	OK	28.7388	38.3831	0.41747	2.71024	5e-05	0.000417213	yes
USP43	USP43	USP43	chr17:9548853-9633003	A549	A549_Scedo	OK	2.64083	3.52648	0.417241	1.50898	0.0071	0.0250312	yes
SCAMP4	SCAMP4	SCAMP4	chr19:1905370-1926012	A549	A549_Scedo	OK	31.9364	42.6308	0.416691	2.72653	5e-05	0.000417213	yes
CCNL1	CCNL1	CCNL1	chr3:156865585-156878482	A549	A549_Scedo	OK	20.9534	27.9674	0.416559	2.71843	5e-05	0.000417213	yes
SIN3B	SIN3B	SIN3B	chr19:16940208-16991164	A549	A549_Scedo	OK	6.63831	8.85944	0.416399	2.3435	5e-05	0.000417213	yes
PHPT1	PHPT1	PHPT1	chr9:139743267-139745495	A549	A549_Scedo	OK	62.0002	82.7388	0.416292	2.65209	5e-05	0.000417213	yes
CRIM1	CRIM1	CRIM1	chr2:36583369-36778278	A549	A549_Scedo	OK	84.5941	112.879	0.416153	2.67825	5e-05	0.000417213	yes
POM121C	POM121C	POM121C	chr7:75039604-75115565	A549	A549_Scedo	OK	7.17934	9.57971	0.416131	2.04181	0.00065	0.00368558	yes
PPM1F	PPM1F	PPM1F	chr22:22273791-22307250	A549	A549_Scedo	OK	8.28841	11.0585	0.415984	2.49308	5e-05	0.000417213	yes
CTSL	CTSL	CTSL	chr9:90340973-90346384	A549	A549_Scedo	OK	197.647	263.698	0.415955	2.56035	5e-05	0.000417213	yes
COPE	COPE	COPE	chr19:19010322-19030199	A549	A549_Scedo	OK	62.9507	83.9853	0.415915	2.65374	5e-05	0.000417213	yes
CNTNAP3	CNTNAP3	CNTNAP3	chr9:39072763-39288300	A549	A549_Scedo	OK	9.52034	12.7014	0.415902	2.58807	5e-05	0.000417213	yes
CYP4F11	CYP4F11	CYP4F11	chr19:16023179-16045676	A549	A549_Scedo	OK	24.8032	33.0826	0.415545	2.74737	5e-05	0.000417213	yes
SH2B1	SH2B1	SH2B1	chr16:28875077-28885534	A549	A549_Scedo	OK	13.2135	17.5984	0.413434	2.30017	5e-05	0.000417213	yes
TSC22D4	TSC22D4	TSC22D4	chr7:100064141-100076902	A549	A549_Scedo	OK	13.2374	17.6268	0.413146	2.33427	0.00015	0.00108639	yes
SDF2L1	SDF2L1	SDF2L1	chr22:21996541-21998588	A549	A549_Scedo	OK	31.2414	41.5902	0.412785	2.44568	0.00045	0.00273846	yes
LOC642846	LOC642846	LOC642846	chr12:9436252-9466684	A549	A549_Scedo	OK	2.74423	3.65236	0.412426	1.51988	0.01315	0.0406703	yes
BIRC6	BIRC6	BIRC6	chr2:32582095-32843965	A549	A549_Scedo	OK	12.1824	16.2104	0.412114	2.5718	5e-05	0.000417213	yes
PHRF1	PHRF1	PHRF1	chr11:576445-612222	A549	A549_Scedo	OK	14.211	18.9046	0.41173	2.73995	5e-05	0.000417213	yes
TAPBP	TAPBP	TAPBP	chr6_qbl_hap6:4499711-4514410	A549	A549_Scedo	OK	39.8124	52.9571	0.411607	2.79883	5e-05	0.000417213	yes
HERC1	HERC1	HERC1	chr15:63900816-64126147	A549	A549_Scedo	OK	5.50475	7.32219	0.411598	2.81038	5e-05	0.000417213	yes
UBTD1	UBTD1	UBTD1	chr10:99258638-99330967	A549	A549_Scedo	OK	6.98605	9.2918	0.411482	1.677	0.0085	0.0287471	yes
GPCPD1	GPCPD1	GPCPD1	chr20:5525079-5591672	A549	A549_Scedo	OK	14.3424	19.0752	0.411411	2.81673	5e-05	0.000417213	yes
LTBR	LTBR	LTBR	chr12:6456008-6500737	A549	A549_Scedo	OK	107.978	143.562	0.410936	2.4108	5e-05	0.000417213	yes
VTN	VTN	VTN	chr17:26694298-26697373	A549	A549_Scedo	OK	76.4467	101.635	0.410872	3.22925	5e-05	0.000417213	yes
DEGS2	DEGS2	DEGS2	chr14:100612752-100626012	A549	A549_Scedo	OK	14.0828	18.714	0.410178	2.05076	0.00145	0.00697619	yes
DECR2	DECR2	DECR2	chr16:451857-462487	A549	A549_Scedo	OK	13.996	18.5982	0.410146	2.11686	0.00105	0.00540316	yes
FAM89B	FAM89B	FAM89B	chr11:65339819-65341669	A549	A549_Scedo	OK	16.6609	22.1391	0.410131	1.94554	0.00045	0.00273846	yes
FARSA	FARSA	FARSA	chr19:13033283-13044558	A549	A549_Scedo	OK	33.4778	44.4808	0.409977	2.81308	5e-05	0.000417213	yes
SAFB2	SAFB2	SAFB2	chr19:5587009-5622938	A549	A549_Scedo	OK	14.1741	18.8295	0.409737	2.5498	0.0001	0.000770497	yes
KIRREL	KIRREL	KIRREL	chr1:157963062-158070052	A549	A549_Scedo	OK	14.0046	18.5998	0.40939	2.88829	5e-05	0.000417213	yes
DHCR7	DHCR7	DHCR7	chr11:71145456-71159477	A549	A549_Scedo	OK	42.8705	56.9281	0.409158	2.88012	5e-05	0.000417213	yes
MORC2	MORC2	MORC2	chr22:31318294-31364187	A549	A549_Scedo	OK	9.52448	12.6465	0.409024	2.34022	5e-05	0.000417213	yes
WDR81	WDR81	WDR81	chr17:1619816-1641893	A549	A549_Scedo	OK	9.33955	12.4005	0.408978	2.24544	0.0002	0.00138216	yes
ZNF213	ZNF213	ZNF213	chr16:3185056-3192805	A549	A549_Scedo	OK	5.19715	6.89852	0.408566	1.75364	0.00225	0.00984966	yes
B4GALT3	B4GALT3	B4GALT3	chr1:161141099-161147758	A549	A549_Scedo	OK	10.8952	14.4619	0.408565	2.03821	0.0004	0.00248295	yes
FASTK	FASTK	FASTK	chr7:150773707-150777970	A549	A549_Scedo	OK	30.8383	40.9306	0.408457	2.48405	5e-05	0.000417213	yes
DMAP1	DMAP1	DMAP1	chr1:44679124-44686351	A549	A549_Scedo	OK	10.2865	13.6493	0.408072	1.69328	0.0037	0.0147858	yes
SMAD3	SMAD3	SMAD3	chr15:67358194-67487533	A549	A549_Scedo	OK	42.6639	56.6	0.407785	2.50939	5e-05	0.000417213	yes
IFITM3	IFITM3	IFITM3	chr11:319672-320914	A549	A549_Scedo	OK	44.5291	59.0657	0.407572	1.99004	0.00075	0.00410834	yes
SHISA5	SHISA5	SHISA5	chr3:48509196-48542259	A549	A549_Scedo	OK	85.1127	112.895	0.40753	2.69002	5e-05	0.000417213	yes
HOXB3	HOXB3	HOXB3	chr17:46620018-46651810	A549	A549_Scedo	OK	6.705	8.89041	0.407012	1.86266	0.0015	0.00715668	yes
CCDC22	CCDC22	CCDC22	chrX:49091926-49121288	A549	A549_Scedo	OK	8.07361	10.7007	0.406421	1.8981	0.0024	0.0103599	yes
C16orf91	C16orf91	C16orf91	chr16:1469744-1470801	A549	A549_Scedo	OK	14.4919	19.2012	0.405954	1.85382	0.0076	0.0263883	yes
NSUN5	NSUN5	NSUN5	chr7:72716512-72722864	A549	A549_Scedo	OK	7.55802	10.0137	0.405892	1.75254	0.00195	0.00880534	yes
EP400	EP400	EP400	chr12:132434464-132565011	A549	A549_Scedo	OK	8.10576	10.7393	0.405875	2.81855	5e-05	0.000417213	yes
BACH1	BACH1	BACH1	chr21:30671219-30734217	A549	A549_Scedo	OK	8.629	11.4314	0.405735	2.39661	5e-05	0.000417213	yes
FBXW9	FBXW9	FBXW9	chr19:12799729-12807455	A549	A549_Scedo	OK	6.7184	8.89994	0.405677	1.66176	0.0095	0.0313793	yes
PTPRF	PTPRF	PTPRF	chr1:43996546-44089343	A549	A549_Scedo	OK	51.5659	68.2989	0.405445	2.51916	5e-05	0.000417213	yes
GOLGA3	GOLGA3	GOLGA3	chr12:133345494-133405426	A549	A549_Scedo	OK	13.8883	18.3906	0.405103	2.65961	5e-05	0.000417213	yes
MGAT5B	MGAT5B	MGAT5B	chr17:74864797-74946471	A549	A549_Scedo	OK	17.2464	22.8345	0.404923	2.63833	5e-05	0.000417213	yes
PDLIM7	PDLIM7	PDLIM7	chr5:176910394-176924606	A549	A549_Scedo	OK	18.9724	25.1156	0.404682	1.9852	0.00045	0.00273846	yes
TBL3	TBL3	TBL3	chr16:2022063-2028751	A549	A549_Scedo	OK	17.1504	22.7024	0.404599	2.50249	5e-05	0.000417213	yes
ATXN2L	ATXN2L	ATXN2L	chr16:28834368-28848558	A549	A549_Scedo	OK	30.515	40.3876	0.404394	2.70994	5e-05	0.000417213	yes
MOB3C	MOB3C	MOB3C	chr1:47073386-47082563	A549	A549_Scedo	OK	3.51698	4.65385	0.404088	1.36303	0.01485	0.0446747	yes
TNFRSF10A	TNFRSF10A	TNFRSF10A	chr8:23048969-23082680	A549	A549_Scedo	OK	11.8999	15.7455	0.403994	2.02632	0.0016	0.00752729	yes
ZNF710	ZNF710	ZNF710	chr15:90544722-90625432	A549	A549_Scedo	OK	4.37517	5.78839	0.403822	1.90561	0.0015	0.00715668	yes
APLP1	APLP1	APLP1	chr19:36359400-36370699	A549	A549_Scedo	OK	33.624	44.4825	0.403744	2.69991	5e-05	0.000417213	yes
PLXND1	PLXND1	PLXND1	chr3:129274055-129325582	A549	A549_Scedo	OK	17.8714	23.642	0.403693	2.85291	5e-05	0.000417213	yes
FAM83H	FAM83H	FAM83H	chr8:144806102-144815914	A549	A549_Scedo	OK	24.5813	32.5141	0.403506	2.77479	5e-05	0.000417213	yes
PDXDC2P	PDXDC2P	PDXDC2P	chr16:70010201-70099851	A549	A549_Scedo	OK	2.18976	2.89567	0.403125	1.39515	0.0146	0.0440962	yes
SPRY2	SPRY2	SPRY2	chr13:80910111-80915086	A549	A549_Scedo	OK	8.88652	11.7477	0.40269	1.92338	0.00195	0.00880534	yes
INO80E	INO80E	INO80E	chr16:30007530-30024917	A549	A549_Scedo	OK	28.0922	37.1341	0.402575	1.97422	0.0011	0.00559516	yes
RHBDD2	RHBDD2	RHBDD2	chr7:75508316-75518244	A549	A549_Scedo	OK	73.3661	96.98	0.402574	2.72693	5e-05	0.000417213	yes
SH2D3A	SH2D3A	SH2D3A	chr19:6752172-6767523	A549	A549_Scedo	OK	5.7725	7.62931	0.402358	1.68519	0.0081	0.0277877	yes
TRIM41	TRIM41	TRIM41	chr5:180650262-180662808	A549	A549_Scedo	OK	12.2743	16.2196	0.402097	2.28348	5e-05	0.000417213	yes
NOP2	NOP2	NOP2	chr12:6666035-6677498	A549	A549_Scedo	OK	36.1218	47.7323	0.402096	2.77215	5e-05	0.000417213	yes
HCFC1	HCFC1	HCFC1	chrX:153213007-153236819	A549	A549_Scedo	OK	16.9512	22.3992	0.402063	2.67861	5e-05	0.000417213	yes
ARL2	ARL2	ARL2	chr11:64781584-64808044	A549	A549_Scedo	OK	83.4104	110.185	0.401633	2.8414	0.0001	0.000770497	yes
TMEM205	TMEM205	TMEM205	chr19:11453451-11456981	A549	A549_Scedo	OK	143.71	189.822	0.401481	2.74786	5e-05	0.000417213	yes
NPC1	NPC1	NPC1	chr18:21083433-21166581	A549	A549_Scedo	OK	10.7464	14.1932	0.401336	2.25072	5e-05	0.000417213	yes
CLPTM1	CLPTM1	CLPTM1	chr19:45457841-45496604	A549	A549_Scedo	OK	109.523	144.638	0.401213	2.47333	5e-05	0.000417213	yes
MAN2B1	MAN2B1	MAN2B1	chr19:12757321-12777591	A549	A549_Scedo	OK	19.932	26.3187	0.401005	2.54943	5e-05	0.000417213	yes
NDUFC2	NDUFC2	NDUFC2	chr11:77726760-77850699	A549	A549_Scedo	OK	33.8609	44.7108	0.401003	1.65582	0.00725	0.0254427	yes
LEPRE1	LEPRE1	LEPRE1	chr1:43212005-43232755	A549	A549_Scedo	OK	16.1393	21.3094	0.400914	2.33149	5e-05	0.000417213	yes
TBC1D8	TBC1D8	TBC1D8	chr2:101618690-101767846	A549	A549_Scedo	OK	27.4851	36.2869	0.400801	1.48439	0.0098	0.0320928	yes
PCSK7	PCSK7	PCSK7	chr11:117075786-117103241	A549	A549_Scedo	OK	7.6969	10.1615	0.400763	2.1881	0.0003	0.0019576	yes
QSOX2	QSOX2	QSOX2	chr9:139098181-139137687	A549	A549_Scedo	OK	15.9828	21.0948	0.400372	2.71302	5e-05	0.000417213	yes
SCRIB	SCRIB	SCRIB	chr8:144873089-144897549	A549	A549_Scedo	OK	25.9597	34.2583	0.400179	2.72809	5e-05	0.000417213	yes
CIC	CIC	CIC	chr19:42788816-42799949	A549	A549_Scedo	OK	26.4831	34.9469	0.400088	2.84574	5e-05	0.000417213	yes
PRRC2C	PRRC2C	PRRC2C	chr1:171454665-171562650	A549	A549_Scedo	OK	29.8272	39.3442	0.399523	2.51493	5e-05	0.000417213	yes
C17orf70	C17orf70	C17orf70	chr17:79506910-79519429	A549	A549_Scedo	OK	10.2749	13.5481	0.398967	2.22669	0.0001	0.000770497	yes
IQGAP3	IQGAP3	IQGAP3	chr1:156495196-156542396	A549	A549_Scedo	OK	14.9902	19.7643	0.398874	2.77466	5e-05	0.000417213	yes
RPS15	RPS15	RPS15	chr19:1438362-1440492	A549	A549_Scedo	OK	110.456	145.602	0.398563	3.31421	0.0002	0.00138216	yes
COL1A1	COL1A1	COL1A1	chr17:48261456-48279000	A549	A549_Scedo	OK	2.24534	2.95977	0.398553	1.6116	0.00735	0.0257149	yes
VGLL4	VGLL4	VGLL4	chr3:11314009-11762242	A549	A549_Scedo	OK	13.847	18.2527	0.398537	1.90566	0.0008	0.00432642	yes
PFAS	PFAS	PFAS	chr17:8152595-8173809	A549	A549_Scedo	OK	19.8404	26.1512	0.398436	2.86573	5e-05	0.000417213	yes
MYH14	MYH14	MYH14	chr19:50706884-50813801	A549	A549_Scedo	OK	4.07213	5.36734	0.398423	2.03394	0.00055	0.00322875	yes
ZFYVE27	ZFYVE27	ZFYVE27	chr10:99496877-99520664	A549	A549_Scedo	OK	18.1049	23.8613	0.39829	2.36892	0.00015	0.00108639	yes
PYCARD	PYCARD	PYCARD	chr16:31212806-31214773	A549	A549_Scedo	OK	22.9178	30.2043	0.398285	1.58112	0.00715	0.0251456	yes
CNNM1	CNNM1	CNNM1	chr10:101088855-101154087	A549	A549_Scedo	OK	11.9833	15.7901	0.397993	2.67085	5e-05	0.000417213	yes
FOSL2	FOSL2	FOSL2	chr2:28607275-28637516	A549	A549_Scedo	OK	50.1734	66.0954	0.397628	2.41809	5e-05	0.000417213	yes
MEGF8	MEGF8	MEGF8	chr19:42829760-42882921	A549	A549_Scedo	OK	19.8388	26.1324	0.397518	2.43066	5e-05	0.000417213	yes
RUNX3	RUNX3	RUNX3	chr1:25226001-25291501	A549	A549_Scedo	OK	3.61986	4.76795	0.397437	1.64669	0.00415	0.0162444	yes
NPEPL1	NPEPL1	NPEPL1	chr20:57226308-57290900	A549	A549_Scedo	OK	22.8118	30.0462	0.397403	1.38249	0.01625	0.0478444	yes
GHDC	GHDC	GHDC	chr17:40341104-40346550	A549	A549_Scedo	OK	18.8544	24.8328	0.397346	2.33173	5e-05	0.000417213	yes
PNPLA6	PNPLA6	PNPLA6	chr19:7599037-7626653	A549	A549_Scedo	OK	16.6295	21.8972	0.397008	2.60832	5e-05	0.000417213	yes
PPP1R3C	PPP1R3C	PPP1R3C	chr10:93388196-93392858	A549	A549_Scedo	OK	10.1983	13.4275	0.396862	2.10588	0.0007	0.00389587	yes
EFNA5	EFNA5	EFNA5	chr5:106712589-107006596	A549	A549_Scedo	OK	6.68183	8.79669	0.396717	2.25604	0.00025	0.00167617	yes
FAM160B2	FAM160B2	FAM160B2	chr8:21946713-21961891	A549	A549_Scedo	OK	17.4035	22.9119	0.396717	2.64232	5e-05	0.000417213	yes
UNKL	UNKL	UNKL	chr16:1401899-1464721	A549	A549_Scedo	OK	13.1959	17.3675	0.396296	1.91623	0.0012	0.00597654	yes
ETV3	ETV3	ETV3	chr1:157094458-157108383	A549	A549_Scedo	OK	5.38435	7.08621	0.396241	1.40207	0.01495	0.0448578	yes
SUV420H2	SUV420H2	SUV420H2	chr19:55851220-55859489	A549	A549_Scedo	OK	6.84128	9.00065	0.395763	1.75907	0.00475	0.0180387	yes
GRAMD1A	GRAMD1A	GRAMD1A	chr19:35491245-35517373	A549	A549_Scedo	OK	114.219	150.239	0.395461	2.44775	5e-05	0.000417213	yes
PRKCSH	PRKCSH	PRKCSH	chr19:11546077-11561782	A549	A549_Scedo	OK	117.827	154.954	0.395172	2.42462	5e-05	0.000417213	yes
GLB1	GLB1	GLB1	chr3:33038099-33138694	A549	A549_Scedo	OK	50.7676	66.7602	0.395079	2.97457	5e-05	0.000417213	yes
GYS1	GYS1	GYS1	chr19:49471381-49496610	A549	A549_Scedo	OK	14.6838	19.3039	0.39467	2.40494	5e-05	0.000417213	yes
DDA1	DDA1	DDA1	chr19:17420336-17445638	A549	A549_Scedo	OK	8.80083	11.568	0.394429	1.92537	0.00135	0.00658628	yes
MAP3K11	MAP3K11	MAP3K11	chr11:65365225-65381720	A549	A549_Scedo	OK	20.4952	26.9353	0.394218	2.69429	5e-05	0.000417213	yes
ADAM15	ADAM15	ADAM15	chr1:155006281-155042029	A549	A549_Scedo	OK	53.1509	69.8426	0.394012	2.59192	5e-05	0.000417213	yes
FPGS	FPGS	FPGS	chr9:130565136-130576360	A549	A549_Scedo	OK	21.8262	28.6757	0.393767	2.35322	0.0001	0.000770497	yes
CAPRIN2	CAPRIN2	CAPRIN2	chr12:30862485-30907448	A549	A549_Scedo	OK	8.08313	10.6186	0.393609	2.17749	0.00015	0.00108639	yes
CLDN4	CLDN4	CLDN4	chr7:73245192-73247023	A549	A549_Scedo	OK	5.45438	7.16157	0.392862	1.50446	0.01675	0.0489645	yes
CAMKK1	CAMKK1	CAMKK1	chr17:3763616-3796337	A549	A549_Scedo	OK	7.57875	9.94905	0.392599	1.94979	0.0012	0.00597654	yes
FAM174A	FAM174A	FAM174A	chr5:99871123-99922440	A549	A549_Scedo	OK	11.3813	14.9399	0.392499	1.74197	0.0099	0.0323648	yes
OSBPL5	OSBPL5	OSBPL5	chr11:3108345-3186582	A549	A549_Scedo	OK	4.52803	5.94313	0.392339	1.69185	0.00285	0.0119427	yes
AGAP6	AGAP6	AGAP6	chr10:51748077-51770259	A549	A549_Scedo	OK	4.11187	5.39654	0.392239	1.53513	0.0131	0.0405813	yes
PLOD3	PLOD3	PLOD3	chr7:100849257-100867471	A549	A549_Scedo	OK	24.3768	31.9893	0.392077	2.14044	0.00075	0.00410834	yes
EPS8L2	EPS8L2	EPS8L2	chr11:706119-727727	A549	A549_Scedo	OK	43.1731	56.6341	0.391539	2.82643	5e-05	0.000417213	yes
CPEB4	CPEB4	CPEB4	chr5:173315330-173387313	A549	A549_Scedo	OK	12.9344	16.966	0.391433	2.77023	5e-05	0.000417213	yes
LINC00116	LINC00116	LINC00116	chr2:110969105-110980517	A549	A549_Scedo	OK	7.61994	9.99303	0.391144	1.63787	0.01075	0.0345331	yes
VCL	VCL	VCL	chr10:75757871-75879914	A549	A549_Scedo	OK	53.0533	69.5719	0.391061	2.42729	5e-05	0.000417213	yes
CUL9	CUL9	CUL9	chr6:43149921-43192325	A549	A549_Scedo	OK	3.54154	4.64322	0.39075	2.04223	0.00065	0.00368558	yes
RHBDD3	RHBDD3	RHBDD3	chr22:29655843-29663914	A549	A549_Scedo	OK	12.0881	15.8481	0.390723	1.96468	0.00245	0.0105282	yes
CD81	CD81	CD81	chr11:2349978-2418649	A549	A549_Scedo	OK	242.442	317.78	0.390388	2.42981	5e-05	0.000417213	yes
TONSL	TONSL	TONSL	chr8:145654162-145669812	A549	A549_Scedo	OK	8.89643	11.6593	0.390182	2.24768	5e-05	0.000417213	yes
NADSYN1	NADSYN1	NADSYN1	chr11:71164216-71212581	A549	A549_Scedo	OK	29.5782	38.7636	0.39017	2.53333	5e-05	0.000417213	yes
TMEM63B	TMEM63B	TMEM63B	chr6:44095375-44123256	A549	A549_Scedo	OK	15.9824	20.9456	0.390163	2.47605	0.00015	0.00108639	yes
HMGA1	HMGA1	HMGA1	chr6:34204576-34214008	A549	A549_Scedo	OK	106.898	140.055	0.38976	2.37941	5e-05	0.000417213	yes
UBE2M	UBE2M	UBE2M	chr19:59067078-59070343	A549	A549_Scedo	OK	27.1201	35.5305	0.389693	2.45178	0.0001	0.000770497	yes
ZNF865	ZNF865	ZNF865	chr19:56124958-56129907	A549	A549_Scedo	OK	5.16162	6.7617	0.389564	1.99997	0.00075	0.00410834	yes
SCAMP2	SCAMP2	SCAMP2	chr15:75137196-75165670	A549	A549_Scedo	OK	55.0967	72.1727	0.389486	2.84511	5e-05	0.000417213	yes
CLN6	CLN6	CLN6	chr15:68499329-68522080	A549	A549_Scedo	OK	51.8586	67.9183	0.389219	2.94865	5e-05	0.000417213	yes
TBC1D17	TBC1D17	TBC1D17	chr19:50372289-50392007	A549	A549_Scedo	OK	14.6304	19.1605	0.389164	1.39027	0.01525	0.0455434	yes
TNFSF15	TNFSF15	TNFSF15	chr9:117546914-117568408	A549	A549_Scedo	OK	13.2358	17.3302	0.388839	2.65338	5e-05	0.000417213	yes
EML2	EML2	EML2	chr19:46112657-46148775	A549	A549_Scedo	OK	13.837	18.1157	0.388706	2.12706	0.0008	0.00432642	yes
ZDHHC12	ZDHHC12	ZDHHC12	chr9:131464801-131486408	A549	A549_Scedo	OK	59.0992	77.3732	0.388696	2.02019	0.0006	0.00346375	yes
TLN1	TLN1	TLN1	chr9:35697333-35749225	A549	A549_Scedo	OK	35.7791	46.81	0.3877	2.11791	0.00035	0.00223179	yes
CNTNAP1	CNTNAP1	CNTNAP1	chr17:40834631-40852011	A549	A549_Scedo	OK	3.08124	4.03053	0.387459	1.71052	0.0043	0.0167174	yes
UGCG	UGCG	UGCG	chr9:114659205-114695433	A549	A549_Scedo	OK	10.8665	14.2138	0.387406	1.66145	0.00515	0.0193336	yes
CACFD1	CACFD1	CACFD1	chr9:136325086-136335909	A549	A549_Scedo	OK	7.38465	9.65777	0.387159	1.74371	0.0026	0.0110855	yes
STK36	STK36	STK36	chr2:219528586-219567440	A549	A549_Scedo	OK	4.48565	5.86629	0.387133	1.5474	0.00765	0.0264817	yes
AKR1B15	AKR1B15	AKR1B15	chr7:134233848-134264592	A549	A549_Scedo	OK	8.63928	11.2981	0.387101	1.66561	0.01065	0.0342791	yes
ST6GALNAC4	ST6GALNAC4	ST6GALNAC4	chr9:130670164-130679305	A549	A549_Scedo	OK	10.2119	13.3543	0.387058	1.63234	0.0044	0.0170426	yes
DNHD1	DNHD1	DNHD1	chr11:6518525-6593254	A549	A549_Scedo	OK	2.32977	3.04577	0.386622	1.5173	0.00835	0.0283989	yes
DSP	DSP	DSP	chr6:7541869-7586946	A549	A549_Scedo	OK	26.8922	35.1569	0.38662	2.35064	5e-05	0.000417213	yes
UBE2O	UBE2O	UBE2O	chr17:74385612-74449288	A549	A549_Scedo	OK	11.4442	14.9605	0.38654	2.51435	5e-05	0.000417213	yes
PICK1	PICK1	PICK1	chr22:38453261-38471708	A549	A549_Scedo	OK	6.2392	8.15529	0.386376	1.47886	0.0096	0.0316276	yes
TMEM51	TMEM51	TMEM51	chr1:15479027-15546974	A549	A549_Scedo	OK	12.6742	16.5623	0.386003	1.84156	0.0014	0.00678116	yes
SYNGR2	SYNGR2	SYNGR2	chr17:76164670-76169009	A549	A549_Scedo	OK	169.404	221.347	0.385837	2.63181	5e-05	0.000417213	yes
FAM129B	FAM129B	FAM129B	chr9:130267616-130341286	A549	A549_Scedo	OK	88.4494	115.567	0.385807	2.38894	5e-05	0.000417213	yes
TRABD	TRABD	TRABD	chr22:50624359-50638027	A549	A549_Scedo	OK	16.91	22.0909	0.385579	2.31762	0.00035	0.00223179	yes
TRIM35	TRIM35	TRIM35	chr8:27142403-27168834	A549	A549_Scedo	OK	6.35229	8.29836	0.38555	2.02402	0.00055	0.00322875	yes
REEP6	REEP6	REEP6	chr19:1491164-1497924	A549	A549_Scedo	OK	8.40448	10.9767	0.385217	1.58971	0.0161	0.0474882	yes
TBC1D24	TBC1D24	TBC1D24	chr16:2525146-2555734	A549	A549_Scedo	OK	3.18622	4.16109	0.385118	1.79228	0.00155	0.00733722	yes
ANKRD13B	ANKRD13B	ANKRD13B	chr17:27920526-27948441	A549	A549_Scedo	OK	7.2392	9.45337	0.384998	1.73742	0.0047	0.0179022	yes
PHC2	PHC2	PHC2	chr1:33789223-33841194	A549	A549_Scedo	OK	20.1742	26.3382	0.384645	2.31741	5e-05	0.000417213	yes
CES1	CES1	CES1	chr16:55836763-55867075	A549	A549_Scedo	OK	18.8014	24.5416	0.384383	2.12011	5e-05	0.000417213	yes
DYRK1B	DYRK1B	DYRK1B	chr19:40315989-40324841	A549	A549_Scedo	OK	17.9129	23.3815	0.384369	2.22515	0.00025	0.00167617	yes
FST	FST	FST	chr5:52776263-52782304	A549	A549_Scedo	OK	8.57704	11.1949	0.384293	1.57637	0.00665	0.0237589	yes
ZNF579	ZNF579	ZNF579	chr19:56088890-56092211	A549	A549_Scedo	OK	9.3333	12.1808	0.384154	1.88014	0.00305	0.0125876	yes
TIGD5	TIGD5	TIGD5	chr8:144680073-144682485	A549	A549_Scedo	OK	5.89354	7.6906	0.383961	1.62798	0.00915	0.0305489	yes
BAG6	BAG6	BAG6	chr6_ssto_hap7:2937601-2956785	A549	A549_Scedo	OK	37.7301	49.2288	0.383785	2.76279	5e-05	0.000417213	yes
KCNN4	KCNN4	KCNN4	chr19:44270684-44285409	A549	A549_Scedo	OK	21.3271	27.8259	0.383745	2.43556	5e-05	0.000417213	yes
IGF1R	IGF1R	IGF1R	chr15:99191767-99507759	A549	A549_Scedo	OK	24.5239	31.9947	0.383645	2.37217	0.00015	0.00108639	yes
SLC20A2	SLC20A2	SLC20A2	chr8:42273979-42408140	A549	A549_Scedo	OK	11.2192	14.6364	0.383595	1.77303	0.00395	0.0155946	yes
SPEN	SPEN	SPEN	chr1:16160709-16266950	A549	A549_Scedo	OK	9.00754	11.7464	0.383019	2.64047	5e-05	0.000417213	yes
TOMM40	TOMM40	TOMM40	chr19:45394476-45406946	A549	A549_Scedo	OK	48.3674	63.0669	0.382848	2.53988	5e-05	0.000417213	yes
HERC2P2	HERC2P2	HERC2P2	chr15:23282264-23378259	A549	A549_Scedo	OK	18.6895	24.3621	0.382408	2.76855	5e-05	0.000417213	yes
PER2	PER2	PER2	chr2:239152678-239197207	A549	A549_Scedo	OK	7.74358	10.0926	0.382231	2.35487	0.00015	0.00108639	yes
STMN3	STMN3	STMN3	chr20:62271057-62284963	A549	A549_Scedo	OK	9.28237	12.0972	0.38211	1.79342	0.00185	0.00845367	yes
SPINT2	SPINT2	SPINT2	chr19:38755097-38783254	A549	A549_Scedo	OK	366.911	478.167	0.382086	2.40453	5e-05	0.000417213	yes
BCL6	BCL6	BCL6	chr3:187416046-187463513	A549	A549_Scedo	OK	10.2306	13.325	0.381254	1.99771	0.00055	0.00322875	yes
TGFB1	TGFB1	TGFB1	chr19:41836435-41859838	A549	A549_Scedo	OK	41.808	54.4528	0.381228	2.82936	5e-05	0.000417213	yes
BTAF1	BTAF1	BTAF1	chr10:93683735-93790080	A549	A549_Scedo	OK	15.6909	20.4332	0.380987	2.73749	5e-05	0.000417213	yes
C1R	C1R	C1R	chr12:7187514-7245043	A549	A549_Scedo	OK	46.925	61.0969	0.380743	2.8474	5e-05	0.000417213	yes
NOL4L	NOL4L	NOL4L	chr20:31030861-31172875	A549	A549_Scedo	OK	9.33804	12.1581	0.380729	2.37239	5e-05	0.000417213	yes
LPCAT4	LPCAT4	LPCAT4	chr15:34651088-34659395	A549	A549_Scedo	OK	35.9562	46.8117	0.380628	2.65787	5e-05	0.000417213	yes
CROCC	CROCC	CROCC	chr1:17248444-17299474	A549	A549_Scedo	OK	1.87067	2.43536	0.380583	1.49885	0.0128	0.039835	yes
MAPK7	MAPK7	MAPK7	chr17:19240866-19290532	A549	A549_Scedo	OK	8.26349	10.7572	0.380475	1.58048	0.0104	0.033654	yes
FLYWCH1	FLYWCH1	FLYWCH1	chr16:2961979-3001209	A549	A549_Scedo	OK	10.1094	13.1576	0.380188	1.94164	0.00075	0.00410834	yes
DPP7	DPP7	DPP7	chr9:140004991-140009195	A549	A549_Scedo	OK	51.0985	66.4857	0.379764	2.79274	5e-05	0.000417213	yes
PHF1	PHF1	PHF1	chr6_ssto_hap7:4859020-4864476	A549	A549_Scedo	OK	8.76536	11.4032	0.379548	1.70953	0.00315	0.0129444	yes
SLC4A2	SLC4A2	SLC4A2	chr7:150755298-150773614	A549	A549_Scedo	OK	81.9913	106.665	0.379541	2.35829	5e-05	0.000417213	yes
BCL2L1	BCL2L1	BCL2L1	chr20:30252260-30310656	A549	A549_Scedo	OK	101.351	131.83	0.379311	2.34216	5e-05	0.000417213	yes
GCDH	GCDH	GCDH	chr19:13001942-13030086	A549	A549_Scedo	OK	7.2976	9.49213	0.37931	1.57631	0.01055	0.034005	yes
INSIG2	INSIG2	INSIG2	chr2:118846049-118867597	A549	A549_Scedo	OK	11.022	14.3342	0.379072	2.06246	0.0007	0.00389587	yes
PPARD	PPARD	PPARD	chr6:35310334-35395968	A549	A549_Scedo	OK	5.67039	7.37397	0.378992	1.69936	0.00305	0.0125876	yes
ERICH1	ERICH1	ERICH1	chr8:614199-681226	A549	A549_Scedo	OK	9.06319	11.786	0.378989	1.72594	0.0074	0.0258425	yes
ALDH16A1	ALDH16A1	ALDH16A1	chr19:49956472-49974305	A549	A549_Scedo	OK	15.2696	19.8504	0.378511	2.24392	5e-05	0.000417213	yes
PP7080	PP7080	PP7080	chr5:470624-473080	A549	A549_Scedo	OK	8.88641	11.5512	0.378373	1.69532	0.0082	0.0279634	yes
PVR	PVR	PVR	chr19:45147097-45169428	A549	A549_Scedo	OK	46.2342	60.0805	0.377936	1.86029	0.00215	0.00953569	yes
SLC35G2	SLC35G2	SLC35G2	chr3:136537860-136580905	A549	A549_Scedo	OK	12.9143	16.7809	0.377846	1.91984	0.00275	0.0116043	yes
NRBP2	NRBP2	NRBP2	chr8:144915754-144923146	A549	A549_Scedo	OK	10.1134	13.1379	0.377473	2.10387	0.0004	0.00248295	yes
TMUB1	TMUB1	TMUB1	chr7:150778171-150780620	A549	A549_Scedo	OK	25.4811	33.0986	0.377345	1.99309	0.0008	0.00432642	yes
ATG2A	ATG2A	ATG2A	chr11:64662003-64684722	A549	A549_Scedo	OK	6.12646	7.95313	0.376471	2.12731	0.0003	0.0019576	yes
JMJD8	JMJD8	JMJD8	chr16:730114-734439	A549	A549_Scedo	OK	37.5465	48.7407	0.376448	1.91106	0.00135	0.00658628	yes
DAGLB	DAGLB	DAGLB	chr7:6448746-6487643	A549	A549_Scedo	OK	10.4675	13.5865	0.376265	1.96055	0.00065	0.00368558	yes
TFPI	TFPI	TFPI	chr2:188328957-188419219	A549	A549_Scedo	OK	40.9012	53.0886	0.376256	2.23381	0.00015	0.00108639	yes
SAMD4B	SAMD4B	SAMD4B	chr19:39833107-39875537	A549	A549_Scedo	OK	28.4022	36.8648	0.376239	2.78852	5e-05	0.000417213	yes
KIAA0556	KIAA0556	KIAA0556	chr16:27561467-27791692	A549	A549_Scedo	OK	6.85042	8.89078	0.376117	2.26784	0.0002	0.00138216	yes
MFGE8	MFGE8	MFGE8	chr15:89441913-89456663	A549	A549_Scedo	OK	42.5711	55.2503	0.376108	2.52187	5e-05	0.000417213	yes
SEMA4G	SEMA4G	SEMA4G	chr10:102732285-102747272	A549	A549_Scedo	OK	20.0794	26.0461	0.375348	2.08814	0.00085	0.00453689	yes
LINC00667	LINC00667	LINC00667	chr18:5238098-5246505	A549	A549_Scedo	OK	3.10443	4.02684	0.375318	1.4843	0.01505	0.0450753	yes
CLSTN1	CLSTN1	CLSTN1	chr1:9711789-9884550	A549	A549_Scedo	OK	48.8978	63.4258	0.375302	2.27976	5e-05	0.000417213	yes
TRIM66	TRIM66	TRIM66	chr11:8633583-8680383	A549	A549_Scedo	OK	2.11794	2.7472	0.375302	1.77271	0.0022	0.00970115	yes
C7orf26	C7orf26	C7orf26	chr7:6629914-6648355	A549	A549_Scedo	OK	12.5368	16.2601	0.375163	1.95991	0.0019	0.00865799	yes
TCN1	TCN1	TCN1	chr11:59620280-59634041	A549	A549_Scedo	OK	17.5452	22.744	0.374407	2.07712	0.00145	0.00697619	yes
SLC35C1	SLC35C1	SLC35C1	chr11:45825622-45834567	A549	A549_Scedo	OK	16.1639	20.9525	0.374344	2.266	0.0001	0.000770497	yes
HSD3B7	HSD3B7	HSD3B7	chr16:30996518-31000473	A549	A549_Scedo	OK	12.0847	15.6645	0.374319	1.85625	0.0019	0.00865799	yes
ZNF331	ZNF331	ZNF331	chr19:54024176-54083523	A549	A549_Scedo	OK	7.20484	9.33681	0.373965	1.95497	0.0008	0.00432642	yes
TSPAN14	TSPAN14	TSPAN14	chr10:82214037-82282391	A549	A549_Scedo	OK	49.2222	63.7867	0.373947	2.30641	0.0001	0.000770497	yes
THBS3	THBS3	THBS3	chr1:155165378-155177772	A549	A549_Scedo	OK	7.04155	9.12381	0.373745	1.75259	0.00285	0.0119427	yes
TUBB3	TUBB3	TUBB3	chr16:89988416-90002505	A549	A549_Scedo	OK	84.0523	108.879	0.373364	2.60088	5e-05	0.000417213	yes
RPS21	RPS21	RPS21	chr20:60962120-60963576	A549	A549_Scedo	OK	404.403	523.83	0.373305	4.36846	0.0001	0.000770497	yes
MRM1	MRM1	MRM1	chr17:34958024-34965407	A549	A549_Scedo	OK	12.8572	16.6515	0.373075	1.94323	0.00285	0.0119427	yes
RAB11B	RAB11B	RAB11B	chr19:8439259-8469317	A549	A549_Scedo	OK	33.8227	43.7857	0.37247	2.24098	0.00015	0.00108639	yes
KRI1	KRI1	KRI1	chr19:10654569-10676702	A549	A549_Scedo	OK	9.56651	12.3843	0.372449	1.67763	0.00455	0.0174409	yes
EHBP1L1	EHBP1L1	EHBP1L1	chr11:65343508-65360116	A549	A549_Scedo	OK	16.3983	21.2281	0.37243	2.58682	5e-05	0.000417213	yes
UBASH3B	UBASH3B	UBASH3B	chr11:122526397-122685187	A549	A549_Scedo	OK	9.98002	12.9169	0.372148	2.46625	0.0001	0.000770497	yes
ACAD10	ACAD10	ACAD10	chr12:112123856-112194911	A549	A549_Scedo	OK	8.9202	11.5418	0.371716	2.04409	0.0007	0.00389587	yes
ARHGDIA	ARHGDIA	ARHGDIA	chr17:79825596-79829282	A549	A549_Scedo	OK	152.056	196.715	0.371509	2.29656	5e-05	0.000417213	yes
DIP2C	DIP2C	DIP2C	chr10:320129-735608	A549	A549_Scedo	OK	4.4391	5.74273	0.371467	2.02084	0.00045	0.00273846	yes
TFAP2C	TFAP2C	TFAP2C	chr20:55204357-55214338	A549	A549_Scedo	OK	8.70247	11.2573	0.371368	1.92243	0.00105	0.00540316	yes
SMG9	SMG9	SMG9	chr19:44235300-44259142	A549	A549_Scedo	OK	20.1099	26.0111	0.371224	2.34136	0.00015	0.00108639	yes
ACAP3	ACAP3	ACAP3	chr1:1227763-1243269	A549	A549_Scedo	OK	6.80483	8.80146	0.371183	1.83947	0.0017	0.00791332	yes
SLC7A5	SLC7A5	SLC7A5	chr16:87863628-87903100	A549	A549_Scedo	OK	351.439	454.466	0.370899	2.29108	5e-05	0.000417213	yes
P4HTM	P4HTM	P4HTM	chr3:49027340-49044581	A549	A549_Scedo	OK	18.0604	23.3492	0.370549	2.06773	0.00015	0.00108639	yes
ATP11A	ATP11A	ATP11A	chr13:113344642-113541482	A549	A549_Scedo	OK	9.25999	11.9708	0.37044	2.50726	5e-05	0.000417213	yes
PUS1	PUS1	PUS1	chr12:132413744-132428406	A549	A549_Scedo	OK	17.2425	22.2815	0.369878	1.78486	0.0023	0.00999981	yes
GLP2R	GLP2R	GLP2R	chr17:9729380-9793022	A549	A549_Scedo	OK	7.5832	9.7978	0.369651	1.5428	0.0167	0.0488432	yes
CLU	CLU	CLU	chr8:27454433-27472328	A549	A549_Scedo	OK	289.771	374.337	0.369423	2.31657	5e-05	0.000417213	yes
PAPD7	PAPD7	PAPD7	chr5:6714717-6757161	A549	A549_Scedo	OK	12.1187	15.6546	0.369357	2.15098	0.00015	0.00108639	yes
PITPNM2	PITPNM2	PITPNM2	chr12:123468026-123594975	A549	A549_Scedo	OK	5.25919	6.79339	0.369292	2.0291	0.00035	0.00223179	yes
PRDM15	PRDM15	PRDM15	chr21:43218384-43299591	A549	A549_Scedo	OK	2.23009	2.88053	0.36923	1.41435	0.01165	0.0368767	yes
RPH3AL	RPH3AL	RPH3AL	chr17:62179-202633	A549	A549_Scedo	OK	14.3797	18.573	0.369174	2.09566	0.0007	0.00389587	yes
NR1H2	NR1H2	NR1H2	chr19:50879679-50886285	A549	A549_Scedo	OK	43.9878	56.806	0.368939	2.50276	5e-05	0.000417213	yes
APP	APP	APP	chr21:27252860-27543446	A549	A549_Scedo	OK	310.558	401.036	0.368867	2.30338	5e-05	0.000417213	yes
SLC10A3	SLC10A3	SLC10A3	chrX:153715644-153719029	A549	A549_Scedo	OK	16.322	21.0768	0.368835	1.92892	0.00085	0.00453689	yes
RBCK1	RBCK1	RBCK1	chr20:388708-411610	A549	A549_Scedo	OK	32.8741	42.4482	0.368752	2.50731	5e-05	0.000417213	yes
CERCAM	CERCAM	CERCAM	chr9:131181438-131199630	A549	A549_Scedo	OK	24.0343	31.0325	0.368685	2.21955	0.00015	0.00108639	yes
PRMT1	PRMT1	PRMT1	chr19:50180408-50191707	A549	A549_Scedo	OK	127.597	164.745	0.368642	2.40913	0.00015	0.00108639	yes
FBF1	FBF1	FBF1	chr17:73906617-73937119	A549	A549_Scedo	OK	7.0423	9.08882	0.368047	1.93482	0.00155	0.00733722	yes
COL4A4	COL4A4	COL4A4	chr2:227867426-228029275	A549	A549_Scedo	OK	2.66357	3.43733	0.367929	1.90902	0.00115	0.00577013	yes
C16orf58	C16orf58	C16orf58	chr16:31494438-31519740	A549	A549_Scedo	OK	38.8667	50.1485	0.367672	2.56546	5e-05	0.000417213	yes
WISP2	WISP2	WISP2	chr20:43343884-43356452	A549	A549_Scedo	OK	11.8268	15.2597	0.367668	1.71559	0.0094	0.0311477	yes
TFPI2	TFPI2	TFPI2	chr7:93514708-93520303	A549	A549_Scedo	OK	139.18	179.539	0.367344	2.29482	5e-05	0.000417213	yes
DOCK5	DOCK5	DOCK5	chr8:25042286-25270619	A549	A549_Scedo	OK	22.3648	28.85	0.367338	2.42116	0.00015	0.00108639	yes
MPP3	MPP3	MPP3	chr17:41878166-41910547	A549	A549_Scedo	OK	6.27913	8.09941	0.367252	1.58721	0.00625	0.0226188	yes
MZT2B	MZT2B	MZT2B	chr2:130908964-130948300	A549	A549_Scedo	OK	58.2621	75.147	0.367157	1.4896	0.0111	0.0354489	yes
SAT1	SAT1	SAT1	chrX:23801274-23804327	A549	A549_Scedo	OK	279.512	360.494	0.367065	2.27166	0.0001	0.000770497	yes
CYP4F3	CYP4F3	CYP4F3	chr19:15751706-15771570	A549	A549_Scedo	OK	14.6386	18.8793	0.367031	2.10592	0.0004	0.00248295	yes
DUSP23	DUSP23	DUSP23	chr1:159750758-159752333	A549	A549_Scedo	OK	34.8177	44.9027	0.366982	2.14989	0.00455	0.0174409	yes
SLC3A2	SLC3A2	SLC3A2	chr11:62623483-62656355	A549	A549_Scedo	OK	414.349	534.259	0.366694	2.29625	0.0002	0.00138216	yes
PATZ1	PATZ1	PATZ1	chr22:31721789-31742249	A549	A549_Scedo	OK	9.6286	12.4126	0.366408	1.95215	0.00095	0.00497113	yes
C1QTNF1	C1QTNF1	C1QTNF1	chr17:77015290-77045870	A549	A549_Scedo	OK	17.9522	23.1426	0.366387	2.22974	0.0002	0.00138216	yes
CLK3	CLK3	CLK3	chr15:74900712-74922542	A549	A549_Scedo	OK	15.0173	19.3579	0.366295	1.81971	0.0016	0.00752729	yes
LLGL2	LLGL2	LLGL2	chr17:73521782-73571290	A549	A549_Scedo	OK	38.1193	49.1348	0.366225	2.30672	5e-05	0.000417213	yes
B4GALNT4	B4GALNT4	B4GALNT4	chr11:369794-382117	A549	A549_Scedo	OK	8.02387	10.3423	0.366187	1.94766	0.00145	0.00697619	yes
NOTCH2	NOTCH2	NOTCH2	chr1:120454175-120612317	A549	A549_Scedo	OK	10.7438	13.8479	0.366167	2.59294	5e-05	0.000417213	yes
PAK4	PAK4	PAK4	chr19:39616419-39670046	A549	A549_Scedo	OK	50.2924	64.813	0.365945	2.51571	5e-05	0.000417213	yes
KRT8	KRT8	KRT8	chr12:53290970-53346685	A549	A549_Scedo	OK	2005.64	2584.68	0.365922	1.65902	0.00905	0.0302855	yes
TOB1	TOB1	TOB1	chr17:48939586-48945732	A549	A549_Scedo	OK	68.4525	88.2123	0.365877	2.62129	5e-05	0.000417213	yes
PTPRS	PTPRS	PTPRS	chr19:5205518-5340814	A549	A549_Scedo	OK	27.0104	34.7998	0.365565	2.24741	5e-05	0.000417213	yes
C12orf57	C12orf57	C12orf57	chr12:7053202-7055165	A549	A549_Scedo	OK	120.666	155.459	0.36552	3.10655	0.00015	0.00108639	yes
SRM	SRM	SRM	chr1:11114648-11120091	A549	A549_Scedo	OK	53.5611	69.0017	0.365445	2.64575	0.0001	0.000770497	yes
CTBP1	CTBP1	CTBP1	chr4:1203907-1242908	A549	A549_Scedo	OK	34.6979	44.6766	0.36467	2.42863	0.0001	0.000770497	yes
LDOC1	LDOC1	LDOC1	chrX:140269930-140271399	A549	A549_Scedo	OK	42.0819	54.1753	0.364433	2.54159	0.0001	0.000770497	yes
SLC7A1	SLC7A1	SLC7A1	chr13:30083550-30169825	A549	A549_Scedo	OK	13.9344	17.931	0.3638	2.5857	5e-05	0.000417213	yes
ERVK13-1	ERVK13-1	ERVK13-1	chr16:2708389-2723440	A549	A549_Scedo	OK	1.59107	2.04657	0.363217	1.45053	0.01425	0.0432899	yes
PGS1	PGS1	PGS1	chr17:76374698-76573476	A549	A549_Scedo	OK	12.5856	16.1867	0.363038	1.91569	0.00215	0.00953569	yes
FAM98C	FAM98C	FAM98C	chr19:38893774-38916945	A549	A549_Scedo	OK	12.0669	15.5184	0.362923	1.55731	0.0132	0.0408029	yes
TSKU	TSKU	TSKU	chr11:76493356-76509198	A549	A549_Scedo	OK	161.252	207.356	0.362792	2.27474	5e-05	0.000417213	yes
JDP2	JDP2	JDP2	chr14:75894508-75939404	A549	A549_Scedo	OK	4.7529	6.11159	0.36274	1.56977	0.0061	0.022195	yes
TMEM184B	TMEM184B	TMEM184B	chr22:38615297-38669040	A549	A549_Scedo	OK	29.4379	37.85	0.362618	2.52852	5e-05	0.000417213	yes
MAD1L1	MAD1L1	MAD1L1	chr7:1855427-2272583	A549	A549_Scedo	OK	7.2986	9.38362	0.362523	1.58327	0.0054	0.0201075	yes
BAI2	BAI2	BAI2	chr1:32192717-32229648	A549	A549_Scedo	OK	4.92626	6.33311	0.362421	1.82244	0.002	0.00901337	yes
ATRN	ATRN	ATRN	chr20:3451664-3631769	A549	A549_Scedo	OK	37.8849	48.699	0.362267	1.86102	0.0008	0.00432642	yes
TCEB2	TCEB2	TCEB2	chr16:2821414-2827297	A549	A549_Scedo	OK	140.186	180.167	0.361994	2.31607	5e-05	0.000417213	yes
IL4R	IL4R	IL4R	chr16:27325229-27376099	A549	A549_Scedo	OK	10.5733	13.5876	0.361872	2.01336	0.00035	0.00223179	yes
ATG9A	ATG9A	ATG9A	chr2:220084101-220094410	A549	A549_Scedo	OK	23.3871	30.0545	0.361865	2.45394	0.0001	0.000770497	yes
ZC3H12C	ZC3H12C	ZC3H12C	chr11:109964086-110042566	A549	A549_Scedo	OK	2.90998	3.73945	0.361816	1.83956	0.0015	0.00715668	yes
CNPPD1	CNPPD1	CNPPD1	chr2:220036618-220041702	A549	A549_Scedo	OK	16.5756	21.2961	0.361522	2.10269	0.001	0.00518075	yes
AGAP3	AGAP3	AGAP3	chr7:150782917-150841523	A549	A549_Scedo	OK	15.3009	19.6557	0.36133	2.04483	0.00045	0.00273846	yes
INTS9	INTS9	INTS9	chr8:28625174-28747698	A549	A549_Scedo	OK	7.81375	10.037	0.361244	1.61455	0.00505	0.0190267	yes
LOC100129550	LOC100129550	LOC100129550	chr3:122605359-122611263	A549	A549_Scedo	OK	2.97749	3.8231	0.360646	1.61833	0.0069	0.0244388	yes
CNNM4	CNNM4	CNNM4	chr2:97426638-97477628	A549	A549_Scedo	OK	6.83011	8.76915	0.360529	1.9333	0.00065	0.00368558	yes
FURIN	FURIN	FURIN	chr15:91411821-91426688	A549	A549_Scedo	OK	45.3589	58.2338	0.36047	2.31586	0.0001	0.000770497	yes
PDCD11	PDCD11	PDCD11	chr10:105156411-105206019	A549	A549_Scedo	OK	14.9067	19.1368	0.36039	2.53808	0.0001	0.000770497	yes
PKDCC	PKDCC	PKDCC	chr2:42275160-42285668	A549	A549_Scedo	OK	26.9959	34.653	0.360242	2.46013	0.0001	0.000770497	yes
ITGA2	ITGA2	ITGA2	chr5:52285155-52390609	A549	A549_Scedo	OK	9.73217	12.4908	0.360027	2.37937	5e-05	0.000417213	yes
TSTA3	TSTA3	TSTA3	chr8:144694787-144699732	A549	A549_Scedo	OK	39.8868	51.166	0.359276	2.44621	0.00045	0.00273846	yes
DGAT1	DGAT1	DGAT1	chr8:145515269-145550582	A549	A549_Scedo	OK	11.4644	14.7034	0.358986	1.51997	0.008	0.0274775	yes
CEACAM1	CEACAM1	CEACAM1	chr19:42901299-43156507	A549	A549_Scedo	OK	11.7541	15.0745	0.358952	1.91153	0.00075	0.00410834	yes
KIAA0247	KIAA0247	KIAA0247	chr14:70078309-70181861	A549	A549_Scedo	OK	6.84176	8.7733	0.358752	2.05223	0.00085	0.00453689	yes
KIAA0195	KIAA0195	KIAA0195	chr17:73452663-73511664	A549	A549_Scedo	OK	24.2555	31.1013	0.358668	1.967	0.0011	0.00559516	yes
BTBD9	BTBD9	BTBD9	chr6:38136226-38607924	A549	A549_Scedo	OK	1.85987	2.38471	0.358613	1.4963	0.0064	0.0230525	yes
ITFG3	ITFG3	ITFG3	chr16:284544-325943	A549	A549_Scedo	OK	36.7154	47.0679	0.35836	2.61025	5e-05	0.000417213	yes
FUT4	FUT4	FUT4	chr11:94277016-94283064	A549	A549_Scedo	OK	2.51559	3.22342	0.357695	1.51829	0.011	0.0352178	yes
RBM42	RBM42	RBM42	chr19:36119979-36128587	A549	A549_Scedo	OK	83.7893	107.353	0.35753	2.83373	5e-05	0.000417213	yes
CAMTA2	CAMTA2	CAMTA2	chr17:4871286-4890960	A549	A549_Scedo	OK	13.564	17.3776	0.357448	2.23683	0.0001	0.000770497	yes
NUCB1	NUCB1	NUCB1	chr19:49403306-49426540	A549	A549_Scedo	OK	115.585	148.082	0.357439	2.21166	5e-05	0.000417213	yes
TNFRSF1A	TNFRSF1A	TNFRSF1A	chr12:6437922-6451283	A549	A549_Scedo	OK	223.992	286.901	0.357105	2.40706	0.0001	0.000770497	yes
EDC4	EDC4	EDC4	chr16:67906925-67918417	A549	A549_Scedo	OK	16.4416	21.0587	0.357062	2.44552	5e-05	0.000417213	yes
INHBB	INHBB	INHBB	chr2:121103718-121109383	A549	A549_Scedo	OK	34.287	43.9109	0.356917	2.62498	5e-05	0.000417213	yes
BLCAP	BLCAP	BLCAP	chr20:36145818-36156333	A549	A549_Scedo	OK	22.9718	29.419	0.356886	2.2463	0.00025	0.00167617	yes
WDR18	WDR18	WDR18	chr19:984327-994569	A549	A549_Scedo	OK	26.0699	33.3809	0.356636	2.21834	0.0008	0.00432642	yes
GALT	GALT	GALT	chr9:34646585-34650595	A549	A549_Scedo	OK	10.5013	13.4455	0.356556	1.39821	0.0157	0.0466202	yes
MAN2A2	MAN2A2	MAN2A2	chr15:91447419-91465815	A549	A549_Scedo	OK	15.0051	19.2111	0.356488	2.50391	5e-05	0.000417213	yes
ARGLU1	ARGLU1	ARGLU1	chr13:107195661-107220514	A549	A549_Scedo	OK	46.2661	59.2271	0.356302	2.5881	0.00015	0.00108639	yes
TRAF2	TRAF2	TRAF2	chr9:139780964-139821067	A549	A549_Scedo	OK	16.388	20.9783	0.356255	1.96114	0.0007	0.00389587	yes
RERE	RERE	RERE	chr1:8412463-8877699	A549	A549_Scedo	OK	8.79664	11.259	0.356056	2.06687	0.0004	0.00248295	yes
RSRP1	RSRP1	RSRP1	chr1:25568739-25573985	A549	A549_Scedo	OK	19.6657	25.1635	0.355648	2.00947	0.00225	0.00984966	yes
EPHX1	EPHX1	EPHX1	chr1:225997775-226070420	A549	A549_Scedo	OK	272.73	348.94	0.355508	2.41092	0.00025	0.00167617	yes
SUN1	SUN1	SUN1	chr7:855193-914557	A549	A549_Scedo	OK	34.0662	43.5849	0.355487	2.42677	5e-05	0.000417213	yes
CELSR1	CELSR1	CELSR1	chr22:46756730-46933067	A549	A549_Scedo	OK	19.4496	24.8831	0.355425	2.20484	0.00025	0.00167617	yes
ANK1	ANK1	ANK1	chr8:41510743-41754280	A549	A549_Scedo	OK	3.57037	4.56746	0.355318	1.77289	0.00125	0.00618793	yes
UNC13D	UNC13D	UNC13D	chr17:73823307-73840798	A549	A549_Scedo	OK	8.9443	11.4413	0.355212	2.0732	0.0007	0.00389587	yes
CACNA1D	CACNA1D	CACNA1D	chr3:53529075-53846492	A549	A549_Scedo	OK	3.46145	4.42278	0.353576	1.76265	0.0023	0.00999981	yes
SH3PXD2A	SH3PXD2A	SH3PXD2A	chr10:105353783-105615164	A549	A549_Scedo	OK	3.52064	4.49835	0.353556	2.00479	0.00035	0.00223179	yes
PPP1R18	PPP1R18	PPP1R18	chr6_ssto_hap7:1976469-1979473	A549	A549_Scedo	OK	9.73563	12.4388	0.353502	1.79901	0.00195	0.00880534	yes
INPPL1	INPPL1	INPPL1	chr11:71935881-71955220	A549	A549_Scedo	OK	29.2932	37.4217	0.353311	2.42857	5e-05	0.000417213	yes
AKAP12	AKAP12	AKAP12	chr6:151561133-151679694	A549	A549_Scedo	OK	30.9688	39.5611	0.353268	2.16947	0.0003	0.0019576	yes
SLC38A10	SLC38A10	SLC38A10	chr17:79218610-79269139	A549	A549_Scedo	OK	48.402	61.8221	0.353056	2.1109	0.0001	0.000770497	yes
TMEM109	TMEM109	TMEM109	chr11:60681370-60690915	A549	A549_Scedo	OK	51.2165	65.4161	0.353035	2.6745	5e-05	0.000417213	yes
TFAP2A	TFAP2A	TFAP2A	chr6:10396915-10419797	A549	A549_Scedo	OK	10.9726	14.0145	0.353009	1.98892	0.00045	0.00273846	yes
TESK1	TESK1	TESK1	chr9:35605280-35618424	A549	A549_Scedo	OK	10.4316	13.3231	0.352966	1.78745	0.00235	0.0101863	yes
SEC16A	SEC16A	SEC16A	chr9:139334547-139380519	A549	A549_Scedo	OK	21.2309	27.1155	0.352953	2.19837	0.00025	0.00167617	yes
ACCS	ACCS	ACCS	chr11:44087728-44105569	A549	A549_Scedo	OK	8.41029	10.7395	0.352695	1.52172	0.00745	0.0259855	yes
ABTB1	ABTB1	ABTB1	chr3:127391780-127399769	A549	A549_Scedo	OK	9.88301	12.6153	0.352158	1.56272	0.00865	0.0291597	yes
LRP3	LRP3	LRP3	chr19:33685598-33716756	A549	A549_Scedo	OK	21.4811	27.4132	0.351808	2.31909	0.0001	0.000770497	yes
KLF10	KLF10	KLF10	chr8:103661004-103668130	A549	A549_Scedo	OK	24.608	31.3994	0.351607	2.31227	5e-05	0.000417213	yes
FLII	FLII	FLII	chr17:18128935-18162230	A549	A549_Scedo	OK	48.9461	62.4534	0.351586	1.92661	0.00085	0.00453689	yes
GJD3	GJD3	GJD3	chr17:38516904-38520945	A549	A549_Scedo	OK	3.69221	4.71059	0.351425	1.49485	0.013	0.0403369	yes
PODXL	PODXL	PODXL	chr7:131185020-131241376	A549	A549_Scedo	OK	12.0047	15.3153	0.351373	2.29066	5e-05	0.000417213	yes
PRMT7	PRMT7	PRMT7	chr16:68344876-68391169	A549	A549_Scedo	OK	11.7448	14.9829	0.351298	1.76091	0.0023	0.00999981	yes
RNASEK	RNASEK	RNASEK	chr17:6915735-6922973	A549	A549_Scedo	OK	120.843	154.145	0.351161	2.55245	0.0003	0.0019576	yes
SLC39A13	SLC39A13	SLC39A13	chr11:47430045-47438051	A549	A549_Scedo	OK	14.8216	18.9048	0.351047	1.92472	0.00125	0.00618793	yes
TECPR1	TECPR1	TECPR1	chr7:97844754-97881563	A549	A549_Scedo	OK	4.57002	5.82879	0.350996	1.80829	0.00215	0.00953569	yes
TNFRSF10D	TNFRSF10D	TNFRSF10D	chr8:22993100-23021543	A549	A549_Scedo	OK	15.6935	20.0129	0.350765	2.25675	0.0002	0.00138216	yes
MICAL3	MICAL3	MICAL3	chr22:18270415-18507325	A549	A549_Scedo	OK	7.69483	9.81015	0.350385	2.13652	0.00035	0.00223179	yes
RBM15	RBM15	RBM15	chr1:110881944-110889303	A549	A549_Scedo	OK	5.9454	7.57968	0.350363	1.58111	0.0062	0.0224875	yes
PTPRM	PTPRM	PTPRM	chr18:7567313-8406859	A549	A549_Scedo	OK	25.7914	32.8708	0.349918	2.42815	5e-05	0.000417213	yes
ORAI1	ORAI1	ORAI1	chr12:122064454-122079946	A549	A549_Scedo	OK	20.9388	26.6859	0.349898	2.02783	0.00155	0.00733722	yes
AEN	AEN	AEN	chr15:89164526-89175512	A549	A549_Scedo	OK	24.8062	31.6067	0.349526	2.42517	5e-05	0.000417213	yes
C11orf68	C11orf68	C11orf68	chr11:65684282-65686531	A549	A549_Scedo	OK	11.0694	14.1038	0.349501	1.47026	0.01145	0.0363439	yes
CREBBP	CREBBP	CREBBP	chr16:3775055-3930121	A549	A549_Scedo	OK	8.70094	11.0837	0.349194	2.37202	5e-05	0.000417213	yes
PITPNM1	PITPNM1	PITPNM1	chr11:67259238-67272843	A549	A549_Scedo	OK	23.7487	30.2473	0.348957	2.41005	5e-05	0.000417213	yes
SPATA20	SPATA20	SPATA20	chr17:48624449-48633213	A549	A549_Scedo	OK	44.3774	56.5085	0.348641	2.46804	5e-05	0.000417213	yes
CHGB	CHGB	CHGB	chr20:5891973-5906005	A549	A549_Scedo	OK	10.0925	12.8503	0.348521	1.84621	0.00215	0.00953569	yes
PNN	PNN	PNN	chr14:39644386-39652422	A549	A549_Scedo	OK	58.0594	73.9	0.348045	2.22183	0.0001	0.000770497	yes
SLIT3	SLIT3	SLIT3	chr5:168088737-168728133	A549	A549_Scedo	OK	4.20533	5.35238	0.347962	1.98471	0.0007	0.00389587	yes
RAVER1	RAVER1	RAVER1	chr19:10426888-10444314	A549	A549_Scedo	OK	16.0279	20.3937	0.347533	2.24881	0.0001	0.000770497	yes
IRS1	IRS1	IRS1	chr2:227596032-227663506	A549	A549_Scedo	OK	20.109	25.5846	0.347439	2.3406	0.00015	0.00108639	yes
APOL2	APOL2	APOL2	chr22:36622254-36636000	A549	A549_Scedo	OK	7.16069	9.11049	0.347429	1.5065	0.0088	0.0295958	yes
LMBR1L	LMBR1L	LMBR1L	chr12:49490922-49504680	A549	A549_Scedo	OK	6.8197	8.67605	0.34733	1.54046	0.01325	0.0409464	yes
NOL9	NOL9	NOL9	chr1:6581406-6614658	A549	A549_Scedo	OK	3.12977	3.98128	0.347175	1.65421	0.006	0.0219007	yes
PRPF8	PRPF8	PRPF8	chr17:1553922-1588176	A549	A549_Scedo	OK	85.9576	109.335	0.347061	2.22042	0.00035	0.00223179	yes
SLC8B1	SLC8B1	SLC8B1	chr12:113736570-113772925	A549	A549_Scedo	OK	5.51558	7.01403	0.346731	1.53425	0.0133	0.0410346	yes
SLC6A8	SLC6A8	SLC6A8	chrX:152953751-152962048	A549	A549_Scedo	OK	4.59637	5.84451	0.346588	1.3599	0.01665	0.0487592	yes
ITM2C	ITM2C	ITM2C	chr2:231729312-231743969	A549	A549_Scedo	OK	55.6918	70.8074	0.346437	2.43066	5e-05	0.000417213	yes
NELFA	NELFA	NELFA	chr4:1984440-2010962	A549	A549_Scedo	OK	8.38575	10.6603	0.346235	1.57473	0.0067	0.0239003	yes
MYRF	MYRF	MYRF	chr11:61520120-61555989	A549	A549_Scedo	OK	42.6563	54.2263	0.346234	2.12048	0.0003	0.0019576	yes
PCNT	PCNT	PCNT	chr21:47744035-47865682	A549	A549_Scedo	OK	4.95505	6.29896	0.346214	2.14139	0.00045	0.00273846	yes
IL17RC	IL17RC	IL17RC	chr3:9958757-9975305	A549	A549_Scedo	OK	10.3131	13.1086	0.346043	1.65431	0.00335	0.0136343	yes
CHST3	CHST3	CHST3	chr10:73724119-73773322	A549	A549_Scedo	OK	17.7091	22.5067	0.345866	2.52089	5e-05	0.000417213	yes
TSC22D2	TSC22D2	TSC22D2	chr3:150126787-150177615	A549	A549_Scedo	OK	4.48455	5.69945	0.345861	1.55353	0.00975	0.0319839	yes
CD276	CD276	CD276	chr15:73976621-74006859	A549	A549_Scedo	OK	23.1456	29.4155	0.345835	2.23793	0.00015	0.00108639	yes
CD320	CD320	CD320	chr19:8367010-8373240	A549	A549_Scedo	OK	50.6456	64.3644	0.345826	2.14931	0.00025	0.00167617	yes
PWWP2B	PWWP2B	PWWP2B	chr10:134210701-134231358	A549	A549_Scedo	OK	6.89546	8.76174	0.34557	1.49845	0.01135	0.0361065	yes
LMAN2	LMAN2	LMAN2	chr5:176758562-176778885	A549	A549_Scedo	OK	120.109	152.61	0.345509	2.3119	0.00025	0.00167617	yes
SETDB1	SETDB1	SETDB1	chr1:150898814-150937220	A549	A549_Scedo	OK	11.9512	15.1808	0.345094	1.57115	0.00815	0.0278841	yes
FAM219B	FAM219B	FAM219B	chr15:75192327-75199462	A549	A549_Scedo	OK	16.7188	21.235	0.344975	2.25128	0.0003	0.0019576	yes
NAT8L	NAT8L	NAT8L	chr4:2061238-2070816	A549	A549_Scedo	OK	4.43337	5.63059	0.344881	1.77176	0.0029	0.012086	yes
CROCCP2	CROCCP2	CROCCP2	chr1:16944750-16957401	A549	A549_Scedo	OK	9.66758	12.2762	0.344636	1.59103	0.0127	0.0395882	yes
EHD2	EHD2	EHD2	chr19:48216600-48246391	A549	A549_Scedo	OK	62.8132	79.7384	0.344207	2.20219	0.0005	0.00297792	yes
MLKL	MLKL	MLKL	chr16:74705752-74734789	A549	A549_Scedo	OK	11.7304	14.8892	0.344009	1.75332	0.00245	0.0105282	yes
REEP4	REEP4	REEP4	chr8:21995532-21999448	A549	A549_Scedo	OK	43.1866	54.8084	0.343815	2.44548	0.0001	0.000770497	yes
GRAMD1B	GRAMD1B	GRAMD1B	chr11:123396343-123498479	A549	A549_Scedo	OK	33.2198	42.1559	0.343692	2.10949	0.00035	0.00223179	yes
CDH24	CDH24	CDH24	chr14:23516269-23526747	A549	A549_Scedo	OK	4.63132	5.87697	0.34365	1.42706	0.013	0.0403369	yes
NOL6	NOL6	NOL6	chr9:33461350-33473941	A549	A549_Scedo	OK	21.276	26.9795	0.342638	2.38552	5e-05	0.000417213	yes
SLC35B2	SLC35B2	SLC35B2	chr6:44221837-44225627	A549	A549_Scedo	OK	44.3642	56.2525	0.34252	2.31817	5e-05	0.000417213	yes
COL5A1	COL5A1	COL5A1	chr9:137533650-137764464	A549	A549_Scedo	OK	11.9641	15.1696	0.342473	2.3613	5e-05	0.000417213	yes
NUDT1	NUDT1	NUDT1	chr7:2281856-2290780	A549	A549_Scedo	OK	38.4154	48.6878	0.341875	1.56901	0.0062	0.0224875	yes
NDUFS7	NDUFS7	NDUFS7	chr19:1383882-1395588	A549	A549_Scedo	OK	41.4785	52.565	0.341741	2.16952	0.0029	0.012086	yes
ZNF580	ZNF580	ZNF580	chr19:56152391-56154836	A549	A549_Scedo	OK	21.1556	26.8096	0.341711	1.57816	0.00645	0.0231743	yes
MAN1B1	MAN1B1	MAN1B1	chr9:139981378-140003639	A549	A549_Scedo	OK	38.0916	48.2685	0.341607	2.37199	5e-05	0.000417213	yes
JOSD2	JOSD2	JOSD2	chr19:51009253-51014612	A549	A549_Scedo	OK	27.6493	35.029	0.341306	1.59693	0.00475	0.0180387	yes
SCARA3	SCARA3	SCARA3	chr8:27491576-27534286	A549	A549_Scedo	OK	44.9552	56.949	0.341183	2.06959	0.0004	0.00248295	yes
GOLGA2	GOLGA2	GOLGA2	chr9:131018107-131038268	A549	A549_Scedo	OK	19.2428	24.372	0.340903	2.36429	0.0001	0.000770497	yes
TRAPPC6A	TRAPPC6A	TRAPPC6A	chr19:45666185-45681501	A549	A549_Scedo	OK	36.0446	45.6491	0.340802	1.63454	0.00445	0.0172014	yes
ENO2	ENO2	ENO2	chr12:7023613-7032859	A549	A549_Scedo	OK	33.7021	42.6693	0.34036	2.41755	0.00015	0.00108639	yes
ZBTB7B	ZBTB7B	ZBTB7B	chr1:154975105-154991001	A549	A549_Scedo	OK	18.8938	23.9208	0.340353	2.18404	0.0001	0.000770497	yes
SLC30A7	SLC30A7	SLC30A7	chr1:101361631-101447311	A549	A549_Scedo	OK	6.15917	7.79785	0.34034	2.05216	0.0005	0.00297792	yes
WSB1	WSB1	WSB1	chr17:25621105-25640645	A549	A549_Scedo	OK	24.8277	31.4312	0.340249	2.20011	5e-05	0.000417213	yes
HEATR5B	HEATR5B	HEATR5B	chr2:37208152-37311485	A549	A549_Scedo	OK	7.1112	9.00259	0.340248	2.07636	0.00055	0.00322875	yes
DDX11	DDX11	DDX11	chr12:31173696-31257725	A549	A549_Scedo	OK	11.7444	14.8631	0.339765	1.96542	0.00055	0.00322875	yes
SHANK2	SHANK2	SHANK2	chr11:70313960-70935842	A549	A549_Scedo	OK	4.4192	5.59163	0.339485	2.00719	0.00015	0.00108639	yes
NOTCH1	NOTCH1	NOTCH1	chr9:139388895-139440238	A549	A549_Scedo	OK	4.29578	5.43495	0.339347	1.92733	0.0007	0.00389587	yes
OSBPL3	OSBPL3	OSBPL3	chr7:24836155-25019831	A549	A549_Scedo	OK	8.3382	10.5483	0.339199	2.07961	0.0004	0.00248295	yes
FAM65A	FAM65A	FAM65A	chr16:67562716-67580691	A549	A549_Scedo	OK	9.98574	12.6324	0.339184	1.91882	0.00055	0.00322875	yes
PPP1R26	PPP1R26	PPP1R26	chr9:138371647-138380739	A549	A549_Scedo	OK	10.7946	13.6553	0.339155	2.13361	0.00035	0.00223179	yes
RECQL4	RECQL4	RECQL4	chr8:145736666-145743210	A549	A549_Scedo	OK	16.4095	20.7563	0.339017	2.22915	0.0002	0.00138216	yes
MED25	MED25	MED25	chr19:50321535-50340237	A549	A549_Scedo	OK	22.2799	28.1797	0.338915	2.02619	0.00045	0.00273846	yes
ECE1	ECE1	ECE1	chr1:21543739-21672034	A549	A549_Scedo	OK	40.2858	50.9369	0.338438	2.08206	0.00035	0.00223179	yes
DDX54	DDX54	DDX54	chr12:113587662-113623284	A549	A549_Scedo	OK	24.6676	31.1828	0.338131	2.36663	5e-05	0.000417213	yes
KLF6	KLF6	KLF6	chr10:3818187-3827473	A549	A549_Scedo	OK	15.8692	20.0581	0.337955	2.22445	0.0001	0.000770497	yes
TMTC2	TMTC2	TMTC2	chr12:83080933-83528067	A549	A549_Scedo	OK	11.3005	14.2828	0.337894	2.14223	0.0003	0.0019576	yes
CCND1	CCND1	CCND1	chr11:69455872-69469242	A549	A549_Scedo	OK	63.0958	79.7393	0.337747	2.16324	0.00045	0.00273846	yes
SOX9	SOX9	SOX9	chr17:70117160-70122560	A549	A549_Scedo	OK	13.0379	16.4768	0.337717	2.11855	0.0005	0.00297792	yes
EMP3	EMP3	EMP3	chr19:48828628-48833810	A549	A549_Scedo	OK	106.668	134.73	0.336947	2.74239	0.00015	0.00108639	yes
MIR22HG	MIR22HG	MIR22HG	chr17:1614797-1619566	A549	A549_Scedo	OK	9.58066	12.1008	0.336901	1.48963	0.00965	0.0317558	yes
STARD3	STARD3	STARD3	chr17:37793332-37820454	A549	A549_Scedo	OK	20.3382	25.6847	0.336715	2.0842	0.0001	0.000770497	yes
FKBP10	FKBP10	FKBP10	chr17:39968961-39979469	A549	A549_Scedo	OK	94.086	118.816	0.336679	2.19699	0.0003	0.0019576	yes
LAMB1	LAMB1	LAMB1	chr7:107564245-107643804	A549	A549_Scedo	OK	98.2112	124.006	0.336455	2.16685	0.0003	0.0019576	yes
LTBP2	LTBP2	LTBP2	chr14:74964885-75079034	A549	A549_Scedo	OK	4.59536	5.80224	0.336431	1.93865	0.00065	0.00368558	yes
NTN4	NTN4	NTN4	chr12:96043030-96184536	A549	A549_Scedo	OK	29.8228	37.6504	0.336249	2.34683	5e-05	0.000417213	yes
RIN2	RIN2	RIN2	chr20:19867164-19983103	A549	A549_Scedo	OK	14.4284	18.2147	0.33619	2.11924	0.00015	0.00108639	yes
SLC35F3	SLC35F3	SLC35F3	chr1:234040678-234460262	A549	A549_Scedo	OK	6.86551	8.66418	0.335697	1.51399	0.00825	0.0281172	yes
STK11IP	STK11IP	STK11IP	chr2:220462595-220481173	A549	A549_Scedo	OK	5.39733	6.81123	0.33567	1.57002	0.0097	0.0318563	yes
FNBP4	FNBP4	FNBP4	chr11:47738068-47788993	A549	A549_Scedo	OK	20.8939	26.3647	0.335528	2.3463	5e-05	0.000417213	yes
PTDSS2	PTDSS2	PTDSS2	chr11:450279-491387	A549	A549_Scedo	OK	21.2583	26.8232	0.335459	2.15676	0.0006	0.00346375	yes
CYR61	CYR61	CYR61	chr1:86046443-86049648	A549	A549_Scedo	OK	15.3347	19.3484	0.335415	1.94883	0.00175	0.00809675	yes
B4GALT7	B4GALT7	B4GALT7	chr5:177027118-177037346	A549	A549_Scedo	OK	15.8924	20.0489	0.335189	1.83652	0.0035	0.0141145	yes
HPCAL1	HPCAL1	HPCAL1	chr2:10443029-10567743	A549	A549_Scedo	OK	26.9346	33.9776	0.335123	1.88654	0.0012	0.00597654	yes
TOM1	TOM1	TOM1	chr22:35695267-35743987	A549	A549_Scedo	OK	9.57052	12.0719	0.334988	1.56673	0.00565	0.0208959	yes
FAM102A	FAM102A	FAM102A	chr9:130702860-130742812	A549	A549_Scedo	OK	41.0004	51.712	0.334864	2.21558	0.00015	0.00108639	yes
HIVEP1	HIVEP1	HIVEP1	chr6:12012723-12165232	A549	A549_Scedo	OK	3.56733	4.49892	0.334731	1.8128	0.00225	0.00984966	yes
POFUT2	POFUT2	POFUT2	chr21:46683842-46707811	A549	A549_Scedo	OK	8.39748	10.5895	0.334607	1.62828	0.0045	0.0173478	yes
CADM4	CADM4	CADM4	chr19:44126521-44143991	A549	A549_Scedo	OK	16.6425	20.9853	0.33451	1.96747	0.0011	0.00559516	yes
DNM1	DNM1	DNM1	chr9:130928343-131017527	A549	A549_Scedo	OK	59.6266	75.183	0.33445	1.62356	0.00505	0.0190267	yes
ATG4B	ATG4B	ATG4B	chr2:242577026-242613271	A549	A549_Scedo	OK	9.91262	12.4929	0.333769	1.71	0.0033	0.013469	yes
GET4	GET4	GET4	chr7:916190-936071	A549	A549_Scedo	OK	20.5286	25.8701	0.333656	2.05965	0.0013	0.00638856	yes
AKAP13	AKAP13	AKAP13	chr15:85923846-86292589	A549	A549_Scedo	OK	17.9591	22.6314	0.333606	1.96657	0.0005	0.00297792	yes
CARM1	CARM1	CARM1	chr19:10982252-11039357	A549	A549_Scedo	OK	15.4234	19.4351	0.33354	1.86748	0.00245	0.0105282	yes
ZNF646	ZNF646	ZNF646	chr16:31085742-31100130	A549	A549_Scedo	OK	5.17769	6.52309	0.333248	1.7604	0.0034	0.0138035	yes
SIL1	SIL1	SIL1	chr5:138282409-138534065	A549	A549_Scedo	OK	30.6642	38.6258	0.333013	2.05989	0.0003	0.0019576	yes
AP1B1	AP1B1	AP1B1	chr22:29723668-29784572	A549	A549_Scedo	OK	16.9016	21.2876	0.332851	2.15348	0.0002	0.00138216	yes
SP2	SP2	SP2	chr17:45973515-46018770	A549	A549_Scedo	OK	8.4557	10.6485	0.332653	1.70219	0.0042	0.0164065	yes
ZDHHC24	ZDHHC24	ZDHHC24	chr11:66306734-66313671	A549	A549_Scedo	OK	18.332	23.0824	0.332435	1.77786	0.00745	0.0259855	yes
L1CAM	L1CAM	L1CAM	chrX:153126968-153151628	A549	A549_Scedo	OK	3.60715	4.54128	0.33224	1.43828	0.01085	0.0347959	yes
ADCK4	ADCK4	ADCK4	chr19:41197433-41222790	A549	A549_Scedo	OK	31.4937	39.6485	0.332202	2.16628	0.00025	0.00167617	yes
FBRS	FBRS	FBRS	chr16:30675777-30682131	A549	A549_Scedo	OK	17.7057	22.2799	0.331528	2.0952	0.00045	0.00273846	yes
IRF2BP1	IRF2BP1	IRF2BP1	chr19:46386865-46389376	A549	A549_Scedo	OK	19.6534	24.7246	0.331164	2.09854	0.0004	0.00248295	yes
DENND4B	DENND4B	DENND4B	chr1:153901976-153919154	A549	A549_Scedo	OK	10.9855	13.8121	0.330342	2.14889	0.00035	0.00223179	yes
AKAP2	AKAP2	AKAP2	chr9:112403067-112934791	A549	A549_Scedo	OK	4.05273	5.09518	0.330239	1.40531	0.01595	0.0471671	yes
NECAB3	NECAB3	NECAB3	chr20:32244892-32262264	A549	A549_Scedo	OK	9.10254	11.4427	0.330092	1.46975	0.0155	0.0461578	yes
PIPSL	PIPSL	PIPSL	chr10:95717896-95721672	A549	A549_Scedo	OK	6.21159	7.80852	0.330087	1.65164	0.0058	0.0213542	yes
HUWE1	HUWE1	HUWE1	chrX:53559056-53713674	A549	A549_Scedo	OK	31.4117	39.4865	0.330058	2.06187	0.0003	0.0019576	yes
MRPL34	MRPL34	MRPL34	chr19:17416476-17417652	A549	A549_Scedo	OK	23.5931	29.6559	0.329955	1.79059	0.0094	0.0311477	yes
PMP22	PMP22	PMP22	chr17:15133093-15168674	A549	A549_Scedo	OK	51.7986	65.0999	0.329743	2.21242	0.0001	0.000770497	yes
LONRF2	LONRF2	LONRF2	chr2:100889752-100939195	A549	A549_Scedo	OK	4.60573	5.78821	0.329689	2.1266	0.00015	0.00108639	yes
RUVBL2	RUVBL2	RUVBL2	chr19:49497155-49519182	A549	A549_Scedo	OK	101.456	127.498	0.329612	2.27674	0.00015	0.00108639	yes
NUAK2	NUAK2	NUAK2	chr1:205271190-205290883	A549	A549_Scedo	OK	17.6211	22.1433	0.329561	2.15752	0.0002	0.00138216	yes
CYP24A1	CYP24A1	CYP24A1	chr20:52769987-52790516	A549	A549_Scedo	OK	480.417	603.692	0.329526	2.04115	0.0006	0.00346375	yes
HSF1	HSF1	HSF1	chr8:145515269-145550582	A549	A549_Scedo	OK	33.8549	42.5396	0.329444	1.80147	0.0016	0.00752729	yes
RALGDS	RALGDS	RALGDS	chr9:135973106-136024607	A549	A549_Scedo	OK	9.08347	11.4122	0.329256	1.76277	0.00235	0.0101863	yes
HIP1R	HIP1R	HIP1R	chr12:123320038-123347507	A549	A549_Scedo	OK	7.92831	9.96028	0.329173	1.86518	0.0015	0.00715668	yes
SCAMP3	SCAMP3	SCAMP3	chr1:155225769-155232176	A549	A549_Scedo	OK	67.4938	84.7853	0.329058	2.28803	5e-05	0.000417213	yes
ATP6V0A1	ATP6V0A1	ATP6V0A1	chr17:40610861-40674597	A549	A549_Scedo	OK	22.2101	27.8987	0.328983	2.23687	5e-05	0.000417213	yes
TAP2	TAP2	TAP2	chr6_ssto_hap7:4220532-4237371	A549	A549_Scedo	OK	11.3341	14.2365	0.328923	1.69913	0.0032	0.0131122	yes
ZNF703	ZNF703	ZNF703	chr8:37553300-37556396	A549	A549_Scedo	OK	7.70175	9.67398	0.328922	1.48777	0.01715	0.0498036	yes
RBP4	RBP4	RBP4	chr10:95351592-95360993	A549	A549_Scedo	OK	39.1585	49.1837	0.328855	2.09715	0.0024	0.0103599	yes
SH3BP2	SH3BP2	SH3BP2	chr4:2794749-2842823	A549	A549_Scedo	OK	3.24986	4.08182	0.328837	1.71378	0.0023	0.00999981	yes
RPL18	RPL18	RPL18	chr19:49118583-49133663	A549	A549_Scedo	OK	626.025	786.244	0.328757	2.47507	0.0005	0.00297792	yes
PELP1	PELP1	PELP1	chr17:4574678-4608824	A549	A549_Scedo	OK	29.2562	36.7422	0.328697	2.33548	0.00015	0.00108639	yes
SLC35A2	SLC35A2	SLC35A2	chrX:48760456-48769235	A549	A549_Scedo	OK	28.6597	35.9856	0.328397	1.9094	0.0008	0.00432642	yes
ZCCHC2	ZCCHC2	ZCCHC2	chr18:60190657-60245818	A549	A549_Scedo	OK	3.53094	4.43246	0.328053	1.52563	0.0105	0.033901	yes
AVPI1	AVPI1	AVPI1	chr10:99437180-99447015	A549	A549_Scedo	OK	52.8156	66.2705	0.327401	2.37408	0.0006	0.00346375	yes
GFER	GFER	GFER	chr16:2034149-2037750	A549	A549_Scedo	OK	10.666	13.3821	0.327289	1.71735	0.00465	0.0177412	yes
DGKQ	DGKQ	DGKQ	chr4:952671-967348	A549	A549_Scedo	OK	4.22061	5.29485	0.327136	1.52882	0.0094	0.0311477	yes
DST	DST	DST	chr6:56137688-56819426	A549	A549_Scedo	OK	19.7782	24.8106	0.327048	1.96393	0.0007	0.00389587	yes
EWSR1	EWSR1	EWSR1	chr22:29663997-29696515	A549	A549_Scedo	OK	60.2322	75.5462	0.326825	2.25209	5e-05	0.000417213	yes
VLDLR	VLDLR	VLDLR	chr9:2535654-2654485	A549	A549_Scedo	OK	11.154	13.9895	0.326784	1.83754	0.0017	0.00791332	yes
ZXDC	ZXDC	ZXDC	chr3:126156443-126194762	A549	A549_Scedo	OK	5.95896	7.4733	0.326684	1.54508	0.00715	0.0251456	yes
KLHL36	KLHL36	KLHL36	chr16:84682130-84695916	A549	A549_Scedo	OK	8.5543	10.7242	0.326142	1.53439	0.01505	0.0450753	yes
CTIF	CTIF	CTIF	chr18:46065426-46389586	A549	A549_Scedo	OK	6.73197	8.43842	0.325943	1.82657	0.00135	0.00658628	yes
MISP	MISP	MISP	chr19:751145-764318	A549	A549_Scedo	OK	77.1185	96.6628	0.325884	2.10686	0.0002	0.00138216	yes
CRAMP1L	CRAMP1L	CRAMP1L	chr16:1664640-1727909	A549	A549_Scedo	OK	5.48294	6.87242	0.325869	1.91585	0.00115	0.00577013	yes
PCNXL2	PCNXL2	PCNXL2	chr1:233119881-233431459	A549	A549_Scedo	OK	5.57084	6.98245	0.325838	1.86419	0.0015	0.00715668	yes
AGFG2	AGFG2	AGFG2	chr7:100136833-100165843	A549	A549_Scedo	OK	9.52927	11.943	0.325732	1.97602	0.00155	0.00733722	yes
SKIV2L	SKIV2L	SKIV2L	chr6_ssto_hap7:3252573-3270242	A549	A549_Scedo	OK	10.5112	13.1727	0.325614	1.40465	0.0146	0.0440962	yes
CHSY1	CHSY1	CHSY1	chr15:101715927-101792137	A549	A549_Scedo	OK	13.2904	16.6549	0.325562	2.11533	0.0005	0.00297792	yes
MAP3K8	MAP3K8	MAP3K8	chr10:30722949-30750762	A549	A549_Scedo	OK	12.0641	15.1166	0.32541	1.77141	0.0022	0.00970115	yes
ARHGAP1	ARHGAP1	ARHGAP1	chr11:46698624-46722215	A549	A549_Scedo	OK	31.1642	39.048	0.325358	2.37522	5e-05	0.000417213	yes
KIAA0907	KIAA0907	KIAA0907	chr1:155882835-155904188	A549	A549_Scedo	OK	21.1213	26.4607	0.325151	2.04181	0.00025	0.00167617	yes
SLC23A2	SLC23A2	SLC23A2	chr20:4833001-4990939	A549	A549_Scedo	OK	65.4372	81.9652	0.324902	2.02939	0.00065	0.00368558	yes
POM121	POM121	POM121	chr7:72349905-72425302	A549	A549_Scedo	OK	9.35637	11.7193	0.324864	1.98007	0.00075	0.00410834	yes
TESC	TESC	TESC	chr12:117476727-117537251	A549	A549_Scedo	OK	41.8516	52.4157	0.324716	1.8123	0.00195	0.00880534	yes
RNF215	RNF215	RNF215	chr22:30774802-30783302	A549	A549_Scedo	OK	11.2444	14.0808	0.324524	1.62584	0.01135	0.0361065	yes
ITPA	ITPA	ITPA	chr20:3189513-3204516	A549	A549_Scedo	OK	52.3868	65.5713	0.323861	1.95819	0.0006	0.00346375	yes
CCDC88C	CCDC88C	CCDC88C	chr14:91737666-91884188	A549	A549_Scedo	OK	2.75947	3.45385	0.323814	1.53413	0.0085	0.0287471	yes
SMTN	SMTN	SMTN	chr22:31477281-31500610	A549	A549_Scedo	OK	5.72348	7.16267	0.323604	1.4051	0.01385	0.0423554	yes
AGO2	AGO2	AGO2	chr8:141541263-141645646	A549	A549_Scedo	OK	8.74331	10.9411	0.323509	1.68178	0.00405	0.0159455	yes
AGTRAP	AGTRAP	AGTRAP	chr1:11796141-11810828	A549	A549_Scedo	OK	42.3509	52.9902	0.32333	1.89026	0.0013	0.00638856	yes
ARID1A	ARID1A	ARID1A	chr1:27022521-27108601	A549	A549_Scedo	OK	11.4083	14.2731	0.323214	2.23711	0.0001	0.000770497	yes
MICALL1	MICALL1	MICALL1	chr22:38302154-38338465	A549	A549_Scedo	OK	6.22679	7.79025	0.323181	1.70407	0.00465	0.0177412	yes
POMT1	POMT1	POMT1	chr9:134378288-134406662	A549	A549_Scedo	OK	11.7477	14.6963	0.323073	1.57538	0.0097	0.0318563	yes
RANGAP1	RANGAP1	RANGAP1	chr22:41640780-41682255	A549	A549_Scedo	OK	29.9839	37.5054	0.322913	2.28312	0.0001	0.000770497	yes
BAIAP2	BAIAP2	BAIAP2	chr17:79008946-79156964	A549	A549_Scedo	OK	6.01575	7.52436	0.322826	1.43938	0.01705	0.0496012	yes
GALNS	GALNS	GALNS	chr16:88880141-88923374	A549	A549_Scedo	OK	23.7036	29.647	0.322782	2.11557	0.00065	0.00368558	yes
ITGA6	ITGA6	ITGA6	chr2:173292313-173371181	A549	A549_Scedo	OK	29.5112	36.9097	0.322735	2.12799	0.00035	0.00223179	yes
P2RX4	P2RX4	P2RX4	chr12:121647663-121671909	A549	A549_Scedo	OK	13.1105	16.3915	0.32223	1.55795	0.00635	0.0228939	yes
HLA-C	HLA-C	HLA-C	chr6_ssto_hap7:2570004-2573382	A549	A549_Scedo	OK	46.5852	58.2374	0.322073	2.31268	0.0002	0.00138216	yes
TAOK2	TAOK2	TAOK2	chr16:29985187-30003582	A549	A549_Scedo	OK	22.8295	28.5395	0.322061	2.26145	0.00015	0.00108639	yes
TIMM17B	TIMM17B	TIMM17B	chrX:48750729-48760422	A549	A549_Scedo	OK	46.343	57.9188	0.321679	1.65533	0.016	0.0472784	yes
SUPT5H	SUPT5H	SUPT5H	chr19:39936185-39967308	A549	A549_Scedo	OK	67.5989	84.4735	0.3215	1.96761	0.0005	0.00297792	yes
UBXN6	UBXN6	UBXN6	chr19:4445002-4457791	A549	A549_Scedo	OK	22.8869	28.5992	0.321451	1.84914	0.00115	0.00577013	yes
OBSL1	OBSL1	OBSL1	chr2:220415449-220436268	A549	A549_Scedo	OK	9.90242	12.3707	0.321069	1.72891	0.00345	0.0139521	yes
MGAT1	MGAT1	MGAT1	chr5:180217540-180237137	A549	A549_Scedo	OK	40.8492	51.0301	0.321041	2.22964	5e-05	0.000417213	yes
MAD2L2	MAD2L2	MAD2L2	chr1:11734536-11751678	A549	A549_Scedo	OK	21.4368	26.7795	0.32104	1.48877	0.0095	0.0313793	yes
ITPRIPL2	ITPRIPL2	ITPRIPL2	chr16:19125253-19132952	A549	A549_Scedo	OK	12.8464	16.0452	0.320777	2.19884	5e-05	0.000417213	yes
ZSWIM6	ZSWIM6	ZSWIM6	chr5:60628099-60841999	A549	A549_Scedo	OK	11.0293	13.7749	0.320702	2.0734	0.0005	0.00297792	yes
GRB7	GRB7	GRB7	chr17:37894161-37903538	A549	A549_Scedo	OK	12.8997	16.1072	0.320377	1.61901	0.0047	0.0179022	yes
TSPAN9	TSPAN9	TSPAN9	chr12:3186520-3395730	A549	A549_Scedo	OK	7.81752	9.76135	0.32037	1.729	0.0025	0.010719	yes
MAT2A	MAT2A	MAT2A	chr2:85766100-85788657	A549	A549_Scedo	OK	100.209	125.123	0.320344	1.78872	0.00185	0.00845367	yes
SLX4	SLX4	SLX4	chr16:3631183-3661585	A549	A549_Scedo	OK	3.98791	4.97922	0.320286	1.69108	0.00365	0.0146217	yes
CBX4	CBX4	CBX4	chr17:77806954-77813213	A549	A549_Scedo	OK	18.4496	23.0356	0.320279	2.01735	0.0011	0.00559516	yes
MAST4	MAST4	MAST4	chr5:65892175-66465423	A549	A549_Scedo	OK	5.13349	6.4095	0.320273	1.67641	0.0021	0.00936464	yes
WBP2	WBP2	WBP2	chr17:73841779-73851501	A549	A549_Scedo	OK	47.7499	59.6086	0.320024	2.35905	0.00025	0.00167617	yes
MED12	MED12	MED12	chrX:70338405-70362304	A549	A549_Scedo	OK	6.36721	7.94832	0.319988	1.908	0.0015	0.00715668	yes
TSSC4	TSSC4	TSSC4	chr11:2423522-2425106	A549	A549_Scedo	OK	20.3887	25.4456	0.319646	1.80019	0.00665	0.0237589	yes
PCSK1N	PCSK1N	PCSK1N	chrX:48689501-48694040	A549	A549_Scedo	OK	23.693	29.5678	0.319566	1.7633	0.011	0.0352178	yes
ZDHHC18	ZDHHC18	ZDHHC18	chr1:27153200-27182211	A549	A549_Scedo	OK	12.8306	16.0091	0.3193	1.89255	0.0022	0.00970115	yes
KDM3A	KDM3A	KDM3A	chr2:86668270-86719839	A549	A549_Scedo	OK	15.038	18.7609	0.319117	2.0742	0.0001	0.000770497	yes
CDIPT	CDIPT	CDIPT	chr16:29869676-29874609	A549	A549_Scedo	OK	47.9114	59.7583	0.318771	2.16082	0.00015	0.00108639	yes
MED22	MED22	MED22	chr9:136207750-136215011	A549	A549_Scedo	OK	12.2454	15.2733	0.318768	1.85592	0.00135	0.00658628	yes
ZNF335	ZNF335	ZNF335	chr20:44577291-44600833	A549	A549_Scedo	OK	6.40337	7.98665	0.318759	1.68928	0.00475	0.0180387	yes
PSEN2	PSEN2	PSEN2	chr1:227058272-227083804	A549	A549_Scedo	OK	15.3748	19.1733	0.318529	1.72723	0.00315	0.0129444	yes
RPS29	RPS29	RPS29	chr14:50043389-50053134	A549	A549_Scedo	OK	191.456	238.743	0.31844	1.72264	0.0029	0.012086	yes
PHLPP1	PHLPP1	PHLPP1	chr18:60382671-60647676	A549	A549_Scedo	OK	4.02105	5.0134	0.318216	1.62073	0.0043	0.0167174	yes
GALNT12	GALNT12	GALNT12	chr9:101569980-101612363	A549	A549_Scedo	OK	7.53378	9.38899	0.317595	1.53302	0.01345	0.0414082	yes
EGLN3	EGLN3	EGLN3	chr14:34393420-34420284	A549	A549_Scedo	OK	10.48	13.0576	0.317251	1.71184	0.00445	0.0172014	yes
NOMO2	NOMO2	NOMO2	chr16:18511181-18573434	A549	A549_Scedo	OK	7.88617	9.82537	0.317187	1.65798	0.00345	0.0139521	yes
OSMR	OSMR	OSMR	chr5:38845959-38935743	A549	A549_Scedo	OK	55.6297	69.3039	0.317081	1.83552	0.0015	0.00715668	yes
LTBP1	LTBP1	LTBP1	chr2:33172368-33624575	A549	A549_Scedo	OK	13.1376	16.366	0.317002	2.05492	0.0003	0.0019576	yes
TPP1	TPP1	TPP1	chr11:6633996-6640692	A549	A549_Scedo	OK	37.4394	46.6389	0.316976	2.37682	5e-05	0.000417213	yes
ADCY3	ADCY3	ADCY3	chr2:25013135-25142055	A549	A549_Scedo	OK	25.8243	32.1688	0.316935	1.37783	0.01655	0.0485407	yes
PDDC1	PDDC1	PDDC1	chr11:767222-777487	A549	A549_Scedo	OK	14.0973	17.5607	0.316929	2.0655	0.00055	0.00322875	yes
ATP10A	ATP10A	ATP10A	chr15:25923859-26108349	A549	A549_Scedo	OK	6.28632	7.8304	0.316871	1.69478	0.0031	0.0127572	yes
CORO1B	CORO1B	CORO1B	chr11:67205517-67211292	A549	A549_Scedo	OK	48.234	60.069	0.316571	2.14771	0.0002	0.00138216	yes
CUL7	CUL7	CUL7	chr6:43005354-43021683	A549	A549_Scedo	OK	8.94425	11.1384	0.316512	1.90721	0.001	0.00518075	yes
CCS	CCS	CCS	chr11:66360689-66373490	A549	A549_Scedo	OK	20.0484	24.9633	0.316325	1.64299	0.0167	0.0488432	yes
REXO1	REXO1	REXO1	chr19:1815244-1848452	A549	A549_Scedo	OK	5.33956	6.64801	0.316202	1.55776	0.00655	0.0234528	yes
MINK1	MINK1	MINK1	chr17:4736634-4806369	A549	A549_Scedo	OK	28.8064	35.8622	0.316074	2.23393	0.0002	0.00138216	yes
MRPL4	MRPL4	MRPL4	chr19:10362639-10370736	A549	A549_Scedo	OK	28.6497	35.659	0.315745	1.69455	0.00325	0.0132886	yes
TNRC6B	TNRC6B	TNRC6B	chr22:40440820-40731812	A549	A549_Scedo	OK	2.06323	2.56779	0.315618	1.75541	0.0021	0.00936464	yes
TMEM214	TMEM214	TMEM214	chr2:27255773-27264565	A549	A549_Scedo	OK	45.1972	56.2475	0.315557	2.27143	5e-05	0.000417213	yes
WWC3	WWC3	WWC3	chrX:9983794-10112518	A549	A549_Scedo	OK	14.0357	17.4668	0.31552	2.1962	0.00045	0.00273846	yes
KLF5	KLF5	KLF5	chr13:73629113-73651680	A549	A549_Scedo	OK	52.709	65.5832	0.315276	2.04132	0.00055	0.00322875	yes
KDM5C	KDM5C	KDM5C	chrX:53220502-53254604	A549	A549_Scedo	OK	24.4161	30.3781	0.315201	2.06125	0.00085	0.00453689	yes
NINL	NINL	NINL	chr20:25433337-25566153	A549	A549_Scedo	OK	8.26206	10.2769	0.314837	1.85179	0.0018	0.00828462	yes
PPAP2C	PPAP2C	PPAP2C	chr19:281039-291435	A549	A549_Scedo	OK	78.1967	97.165	0.313329	2.13701	0.00035	0.00223179	yes
MUS81	MUS81	MUS81	chr11:65627871-65640405	A549	A549_Scedo	OK	10.2287	12.7095	0.313282	1.5991	0.00995	0.032482	yes
FUS	FUS	FUS	chr16:31191430-31206192	A549	A549_Scedo	OK	60.2382	74.8372	0.313078	1.9342	0.0012	0.00597654	yes
SDC4	SDC4	SDC4	chr20:43953928-43977064	A549	A549_Scedo	OK	15.6822	19.4775	0.312676	1.88167	0.0028	0.0117719	yes
FSCN1	FSCN1	FSCN1	chr7:5632435-5646287	A549	A549_Scedo	OK	52.2692	64.9046	0.312359	2.26786	0.00025	0.00167617	yes
YIPF3	YIPF3	YIPF3	chr6:43479564-43484728	A549	A549_Scedo	OK	57.1345	70.9402	0.31224	2.32896	0.00025	0.00167617	yes
ATP6AP1	ATP6AP1	ATP6AP1	chrX:153656977-153664863	A549	A549_Scedo	OK	83.4273	103.585	0.312224	2.22289	0.0009	0.00475726	yes
RANBP3	RANBP3	RANBP3	chr19:5914192-5978320	A549	A549_Scedo	OK	14.1838	17.6102	0.312169	1.75755	0.0019	0.00865799	yes
YDJC	YDJC	YDJC	chr22:21982377-21984340	A549	A549_Scedo	OK	15.6423	19.4183	0.31197	1.58681	0.01375	0.0421282	yes
PEPD	PEPD	PEPD	chr19:33877854-34012799	A549	A549_Scedo	OK	51.3997	63.8068	0.311952	2.15628	0.00035	0.00223179	yes
PCSK9	PCSK9	PCSK9	chr1:55505148-55530526	A549	A549_Scedo	OK	12.1345	15.0625	0.311853	1.81563	0.00195	0.00880534	yes
KIAA2013	KIAA2013	KIAA2013	chr1:11979644-11986485	A549	A549_Scedo	OK	18.7584	23.2797	0.311536	1.99333	0.0012	0.00597654	yes
CNOT3	CNOT3	CNOT3	chr19:54641435-54663481	A549	A549_Scedo	OK	23.2916	28.9054	0.311532	2.00095	0.00125	0.00618793	yes
COL4A5	COL4A5	COL4A5	chrX:107683073-107940775	A549	A549_Scedo	OK	31.1919	38.6849	0.310597	1.89394	0.00095	0.00497113	yes
PLEKHM2	PLEKHM2	PLEKHM2	chr1:16010826-16061264	A549	A549_Scedo	OK	11.0958	13.7608	0.310554	1.8892	0.00155	0.00733722	yes
TRIO	TRIO	TRIO	chr5:14143828-14509458	A549	A549_Scedo	OK	12.8334	15.9142	0.310409	2.2606	0.00025	0.00167617	yes
RIPK4	RIPK4	RIPK4	chr21:43159528-43187249	A549	A549_Scedo	OK	8.28871	10.2772	0.310228	1.64225	0.00455	0.0174409	yes
ARHGEF17	ARHGEF17	ARHGEF17	chr11:73019662-73080425	A549	A549_Scedo	OK	5.70405	7.07203	0.310137	1.84406	0.00235	0.0101863	yes
ASL	ASL	ASL	chr7:65540775-65558329	A549	A549_Scedo	OK	12.8818	15.9705	0.310069	1.50016	0.0103	0.0334058	yes
AKAP1	AKAP1	AKAP1	chr17:55162552-55198710	A549	A549_Scedo	OK	34.4945	42.7578	0.309819	2.23694	5e-05	0.000417213	yes
SRCAP	SRCAP	SRCAP	chr16:30710461-30751450	A549	A549_Scedo	OK	16.6714	20.6634	0.309698	2.04674	0.00065	0.00368558	yes
DRAP1	DRAP1	DRAP1	chr11:65686727-65689048	A549	A549_Scedo	OK	48.638	60.2821	0.309645	2.11944	0.0021	0.00936464	yes
AXL	AXL	AXL	chr19:41725103-41767672	A549	A549_Scedo	OK	23.8716	29.5857	0.309602	2.15337	5e-05	0.000417213	yes
GTPBP3	GTPBP3	GTPBP3	chr19:17445790-17453540	A549	A549_Scedo	OK	7.96047	9.8639	0.309305	1.40135	0.016	0.0472784	yes
MAP1B	MAP1B	MAP1B	chr5:71403117-71505397	A549	A549_Scedo	OK	26.5028	32.8392	0.309271	1.9168	0.0007	0.00389587	yes
HM13	HM13	HM13	chr20:30102212-30161066	A549	A549_Scedo	OK	146.548	181.582	0.309242	2.09285	0.0012	0.00597654	yes
FOXP4	FOXP4	FOXP4	chr6:41514163-41570122	A549	A549_Scedo	OK	7.95177	9.85166	0.309091	1.82271	0.0018	0.00828462	yes
BTBD2	BTBD2	BTBD2	chr19:1985446-2015702	A549	A549_Scedo	OK	27.4063	33.952	0.308989	2.12582	0.0005	0.00297792	yes
GDI1	GDI1	GDI1	chrX:153665258-153671814	A549	A549_Scedo	OK	45.8745	56.8301	0.308963	2.31171	5e-05	0.000417213	yes
NHS	NHS	NHS	chrX:17393542-17754113	A549	A549_Scedo	OK	3.32843	4.12327	0.308947	1.55845	0.00655	0.0234528	yes
EP300	EP300	EP300	chr22:41488613-41576081	A549	A549_Scedo	OK	10.9527	13.5661	0.308717	2.16026	0.0002	0.00138216	yes
TWF2	TWF2	TWF2	chr3:52262625-52273183	A549	A549_Scedo	OK	33.213	41.1352	0.308624	2.0547	0.0018	0.00828462	yes
VWA1	VWA1	VWA1	chr1:1370902-1378262	A549	A549_Scedo	OK	7.66845	9.4975	0.308612	1.68303	0.00335	0.0136343	yes
LRP4	LRP4	LRP4	chr11:46867961-46940173	A549	A549_Scedo	OK	10.5502	13.0643	0.30836	2.0728	0.00015	0.00108639	yes
SRSF4	SRSF4	SRSF4	chr1:29474249-29508637	A549	A549_Scedo	OK	27.0563	33.495	0.307985	2.10188	0.0008	0.00432642	yes
HLA-A	HLA-A	HLA-A	chr6_ssto_hap7:1239581-1243012	A549	A549_Scedo	OK	73.6851	91.2189	0.30796	2.39762	0.0002	0.00138216	yes
C19orf68	C19orf68	C19orf68	chr19:48673948-48700877	A549	A549_Scedo	OK	5.72186	7.0826	0.307795	1.46786	0.01585	0.0469198	yes
SLC7A6	SLC7A6	SLC7A6	chr16:68298418-68344868	A549	A549_Scedo	OK	14.5762	18.0424	0.307776	1.99921	0.0004	0.00248295	yes
DDX5	DDX5	DDX5	chr17:62494373-62502484	A549	A549_Scedo	OK	194.107	240.26	0.307744	2.01418	0.00095	0.00497113	yes
ABCA3	ABCA3	ABCA3	chr16:2325878-2390747	A549	A549_Scedo	OK	18.2096	22.5393	0.307742	2.23706	5e-05	0.000417213	yes
NTHL1	NTHL1	NTHL1	chr16:2089815-2097867	A549	A549_Scedo	OK	28.2429	34.9571	0.307698	1.81475	0.00625	0.0226188	yes
PGP	PGP	PGP	chr16:2261602-2264822	A549	A549_Scedo	OK	13.6844	16.9343	0.307413	1.85557	0.00255	0.0109089	yes
PDXP	PDXP	PDXP	chr22:38054736-38062939	A549	A549_Scedo	OK	10.0214	12.3995	0.307193	1.49241	0.017	0.0494808	yes
ALDH3B1	ALDH3B1	ALDH3B1	chr11:67776016-67796749	A549	A549_Scedo	OK	121.827	150.722	0.307055	1.90339	0.0011	0.00559516	yes
GMEB2	GMEB2	GMEB2	chr20:62218954-62258381	A549	A549_Scedo	OK	5.31695	6.57769	0.306983	1.50312	0.0123	0.0385615	yes
CUEDC1	CUEDC1	CUEDC1	chr17:55938603-56032684	A549	A549_Scedo	OK	32.8708	40.6608	0.306832	2.18135	0.00015	0.00108639	yes
ARAP1	ARAP1	ARAP1	chr11:72396113-72463434	A549	A549_Scedo	OK	16.9207	20.927	0.306576	2.03901	0.00035	0.00223179	yes
SCRN2	SCRN2	SCRN2	chr17:45908992-45918699	A549	A549_Scedo	OK	23.3978	28.9373	0.30656	1.64411	0.00375	0.014944	yes
NOMO1	NOMO1	NOMO1	chr16:14927642-14990014	A549	A549_Scedo	OK	21.6365	26.7568	0.306439	2.15889	0.0004	0.00248295	yes
WDR60	WDR60	WDR60	chr7:158649268-158738883	A549	A549_Scedo	OK	8.54551	10.565	0.306049	1.69147	0.00545	0.0202674	yes
ULK3	ULK3	ULK3	chr15:75128456-75135687	A549	A549_Scedo	OK	19.008	23.4937	0.305668	1.84939	0.00115	0.00577013	yes
LRBA	LRBA	LRBA	chr4:151185810-151936649	A549	A549_Scedo	OK	8.06653	9.96914	0.305521	2.02231	0.0003	0.0019576	yes
RMDN3	RMDN3	RMDN3	chr15:41028085-41047458	A549	A549_Scedo	OK	12.8494	15.8801	0.305519	1.66942	0.0076	0.0263883	yes
DPH7	DPH7	DPH7	chr9:140449360-140473387	A549	A549_Scedo	OK	11.5205	14.2338	0.305122	1.51683	0.0152	0.0454652	yes
ZNF692	ZNF692	ZNF692	chr1:249144202-249153315	A549	A549_Scedo	OK	13.4038	16.5607	0.305119	1.44806	0.0122	0.0383109	yes
SLC29A4	SLC29A4	SLC29A4	chr7:5322560-5343704	A549	A549_Scedo	OK	14.7336	18.2037	0.305114	1.7389	0.0024	0.0103599	yes
RPS6KA4	RPS6KA4	RPS6KA4	chr11:64126624-64139687	A549	A549_Scedo	OK	19.0553	23.5395	0.304892	1.8911	0.00145	0.00697619	yes
SS18L1	SS18L1	SS18L1	chr20:60718821-60757566	A549	A549_Scedo	OK	5.97261	7.37758	0.304787	1.59009	0.0073	0.0255712	yes
TP73-AS1	TP73-AS1	TP73-AS1	chr1:3569128-3663937	A549	A549_Scedo	OK	4.0072	4.94871	0.30446	1.42124	0.01315	0.0406703	yes
TPCN2	TPCN2	TPCN2	chr11:68816349-68858072	A549	A549_Scedo	OK	5.16617	6.37861	0.304147	1.55316	0.00965	0.0317558	yes
COQ4	COQ4	COQ4	chr9:131084790-131096351	A549	A549_Scedo	OK	18.7531	23.1522	0.304017	1.711	0.0071	0.0250312	yes
CDC37	CDC37	CDC37	chr19:10501808-10514271	A549	A549_Scedo	OK	74.6818	92.1909	0.303867	2.14853	0.0002	0.00138216	yes
PROSER2	PROSER2	PROSER2	chr10:11865396-11936709	A549	A549_Scedo	OK	6.33571	7.82052	0.303757	1.41271	0.01585	0.0469198	yes
SLC20A1	SLC20A1	SLC20A1	chr2:113403433-113421400	A549	A549_Scedo	OK	40.0603	49.4481	0.303745	2.2858	0.00015	0.00108639	yes
HLA-E	HLA-E	HLA-E	chr6_ssto_hap7:1789472-1794272	A549	A549_Scedo	OK	43.8163	54.06	0.303094	2.2675	0.00055	0.00322875	yes
SUPT6H	SUPT6H	SUPT6H	chr17:26989301-27029249	A549	A549_Scedo	OK	36.3428	44.8361	0.302994	1.90038	0.00145	0.00697619	yes
LEPREL2	LEPREL2	LEPREL2	chr12:6937537-6949018	A549	A549_Scedo	OK	14.469	17.8496	0.302922	1.78531	0.0035	0.0141145	yes
FZR1	FZR1	FZR1	chr19:3506294-3536755	A549	A549_Scedo	OK	8.70435	10.7363	0.302694	1.582	0.00685	0.0243218	yes
PDIA5	PDIA5	PDIA5	chr3:122785855-122880953	A549	A549_Scedo	OK	15.0224	18.5242	0.302298	1.5056	0.0093	0.0309325	yes
SPDEF	SPDEF	SPDEF	chr6:34505578-34524110	A549	A549_Scedo	OK	23.6037	29.1039	0.302196	1.75163	0.00255	0.0109089	yes
MYOF	MYOF	MYOF	chr10:95066185-95242074	A549	A549_Scedo	OK	69.7569	85.9916	0.301859	1.89027	0.0008	0.00432642	yes
CPSF3L	CPSF3L	CPSF3L	chr1:1243993-1260067	A549	A549_Scedo	OK	24.0273	29.6069	0.301257	1.69843	0.0034	0.0138035	yes
IRGQ	IRGQ	IRGQ	chr19:44088518-44100287	A549	A549_Scedo	OK	5.00839	6.16935	0.30077	1.82344	0.00265	0.011261	yes
CDK5RAP3	CDK5RAP3	CDK5RAP3	chr17:46047893-46059152	A549	A549_Scedo	OK	47.6975	58.7508	0.300695	1.9833	0.0004	0.00248295	yes
CTDP1	CTDP1	CTDP1	chr18:77439800-77514510	A549	A549_Scedo	OK	7.38356	9.09382	0.300571	1.47028	0.01045	0.0337872	yes
IGDCC4	IGDCC4	IGDCC4	chr15:65673824-65715410	A549	A549_Scedo	OK	3.41506	4.20548	0.30036	1.45196	0.0139	0.0424743	yes
FAM189B	FAM189B	FAM189B	chr1:155216995-155225274	A549	A549_Scedo	OK	12.4266	15.3012	0.30021	1.6561	0.00365	0.0146217	yes
AXIN1	AXIN1	AXIN1	chr16:337439-402676	A549	A549_Scedo	OK	14.3418	17.6569	0.300005	1.80068	0.00175	0.00809675	yes
PYCRL	PYCRL	PYCRL	chr8:144686082-144691784	A549	A549_Scedo	OK	12.1861	15.0026	0.299971	1.68423	0.00575	0.0212042	yes
ZFHX3	ZFHX3	ZFHX3	chr16:72816785-73092534	A549	A549_Scedo	OK	6.04321	7.43661	0.299329	1.9263	0.00085	0.00453689	yes
FAM57A	FAM57A	FAM57A	chr17:635846-646075	A549	A549_Scedo	OK	21.9398	26.9886	0.298796	1.87023	0.00305	0.0125876	yes
LETM1	LETM1	LETM1	chr4:1813205-1857974	A549	A549_Scedo	OK	14.4819	17.8096	0.298402	2.03446	0.00085	0.00453689	yes
ATP9B	ATP9B	ATP9B	chr18:76829396-77138282	A549	A549_Scedo	OK	6.84566	8.41637	0.29801	1.60168	0.00685	0.0243218	yes
POLR1A	POLR1A	POLR1A	chr2:86253450-86333278	A549	A549_Scedo	OK	12.5876	15.4711	0.297579	2.04184	0.00045	0.00273846	yes
GLG1	GLG1	GLG1	chr16:74481325-74641042	A549	A549_Scedo	OK	32.4066	39.8275	0.297476	1.84081	0.0009	0.00475726	yes
DBN1	DBN1	DBN1	chr5:176883613-176900694	A549	A549_Scedo	OK	36.1488	44.4264	0.297472	2.06463	0.00025	0.00167617	yes
HK1	HK1	HK1	chr10:71029755-71161637	A549	A549_Scedo	OK	34.7678	42.7151	0.296995	2.10967	0.0003	0.0019576	yes
CLIP2	CLIP2	CLIP2	chr7:73703804-73820273	A549	A549_Scedo	OK	12.7854	15.7054	0.296762	1.9145	0.00135	0.00658628	yes
SBF1	SBF1	SBF1	chr22:50781745-50913464	A549	A549_Scedo	OK	10.5819	12.998	0.296685	1.75013	0.00305	0.0125876	yes
CHD7	CHD7	CHD7	chr8:61591323-61780586	A549	A549_Scedo	OK	2.94694	3.61833	0.296108	1.6276	0.00425	0.0165792	yes
RAP1GAP2	RAP1GAP2	RAP1GAP2	chr17:2699731-2941035	A549	A549_Scedo	OK	9.1114	11.1857	0.295916	1.86158	0.00135	0.00658628	yes
BAG3	BAG3	BAG3	chr10:121410881-121437329	A549	A549_Scedo	OK	37.7419	46.3229	0.295558	2.15316	0.00025	0.00167617	yes
RHPN2	RHPN2	RHPN2	chr19:33469497-33555824	A549	A549_Scedo	OK	52.4159	64.3304	0.295495	1.97957	0.00155	0.00733722	yes
IRF3	IRF3	IRF3	chr19:50162825-50177173	A549	A549_Scedo	OK	41.5882	51.0222	0.294949	1.58427	0.00525	0.0196191	yes
PTOV1	PTOV1	PTOV1	chr19:50341902-50363999	A549	A549_Scedo	OK	50.6573	62.1378	0.294702	1.85505	0.0014	0.00678116	yes
TPCN1	TPCN1	TPCN1	chr12:113659259-113736389	A549	A549_Scedo	OK	32.0026	39.2446	0.294308	1.98403	0.00095	0.00497113	yes
DIDO1	DIDO1	DIDO1	chr20:61509089-61569304	A549	A549_Scedo	OK	13.8721	17.0066	0.293909	1.82822	0.0015	0.00715668	yes
LIMK1	LIMK1	LIMK1	chr7:73498106-73536855	A549	A549_Scedo	OK	23.7938	29.1693	0.293864	1.92323	0.00115	0.00577013	yes
ZNF503	ZNF503	ZNF503	chr10:77157602-77168740	A549	A549_Scedo	OK	10.4758	12.8394	0.29352	1.55239	0.01025	0.0332719	yes
FRYL	FRYL	FRYL	chr4:48499379-48782316	A549	A549_Scedo	OK	4.39013	5.38065	0.293517	1.79865	0.0023	0.00999981	yes
IER5L	IER5L	IER5L	chr9:131937830-131940540	A549	A549_Scedo	OK	47.5808	58.3137	0.293456	2.21479	0.00035	0.00223179	yes
FAM127A	FAM127A	FAM127A	chrX:134166332-134167575	A549	A549_Scedo	OK	61.4192	75.2608	0.29321	2.1695	0.00095	0.00497113	yes
SLC39A3	SLC39A3	SLC39A3	chr19:2732522-2740074	A549	A549_Scedo	OK	20.0668	24.581	0.292737	1.45629	0.01365	0.0419114	yes
LAMC2	LAMC2	LAMC2	chr1:183155173-183214262	A549	A549_Scedo	OK	4.26746	5.22742	0.29272	1.37841	0.01715	0.0498036	yes
SREBF2	SREBF2	SREBF2	chr22:42229082-42303312	A549	A549_Scedo	OK	37.0559	45.3876	0.292595	1.77016	0.00185	0.00845367	yes
YIF1A	YIF1A	YIF1A	chr11:66052050-66056638	A549	A549_Scedo	OK	64.9225	79.4932	0.292112	2.1688	0.0012	0.00597654	yes
ITGB5	ITGB5	ITGB5	chr3:124481794-124606144	A549	A549_Scedo	OK	176.271	215.826	0.292077	1.92117	0.00155	0.00733722	yes
DHX30	DHX30	DHX30	chr3:47844398-47891686	A549	A549_Scedo	OK	24.2242	29.6544	0.291799	1.89947	0.001	0.00518075	yes
SRRT	SRRT	SRRT	chr7:100472700-100486285	A549	A549_Scedo	OK	39.6689	48.5613	0.291799	2.06307	0.00025	0.00167617	yes
HILPDA	HILPDA	HILPDA	chr7:128095883-128098472	A549	A549_Scedo	OK	46.8048	57.2956	0.291769	1.83294	0.0017	0.00791332	yes
CBX8	CBX8	CBX8	chr17:77768175-77770915	A549	A549_Scedo	OK	15.5273	19.0065	0.291688	1.53482	0.0164	0.0482242	yes
ETHE1	ETHE1	ETHE1	chr19:44010870-44031396	A549	A549_Scedo	OK	43.7845	53.5912	0.291576	1.92717	0.0052	0.0194766	yes
UBA1	UBA1	UBA1	chrX:47050198-47074527	A549	A549_Scedo	OK	112.004	137.079	0.291457	1.89756	0.00155	0.00733722	yes
DAG1	DAG1	DAG1	chr3:49506135-49573051	A549	A549_Scedo	OK	63.1396	77.2669	0.291305	1.80308	0.00155	0.00733722	yes
SDF4	SDF4	SDF4	chr1:1152287-1167447	A549	A549_Scedo	OK	74.9695	91.7229	0.290977	2.009	0.0003	0.0019576	yes
CLDN2	CLDN2	CLDN2	chrX:106143292-106174091	A549	A549_Scedo	OK	231.901	283.648	0.290594	1.82805	0.00145	0.00697619	yes
DVL3	DVL3	DVL3	chr3:183873283-183891314	A549	A549_Scedo	OK	12.8724	15.742	0.290334	1.90489	0.001	0.00518075	yes
POLD1	POLD1	POLD1	chr19:50887579-50921275	A549	A549_Scedo	OK	26.7641	32.7219	0.289956	1.96217	0.00065	0.00368558	yes
LAMC1	LAMC1	LAMC1	chr1:182992594-183114727	A549	A549_Scedo	OK	50.1825	61.3469	0.289806	1.843	0.00175	0.00809675	yes
CALCOCO1	CALCOCO1	CALCOCO1	chr12:54104901-54121307	A549	A549_Scedo	OK	12.3233	15.0643	0.289745	1.59521	0.0045	0.0173478	yes
ETFB	ETFB	ETFB	chr19:51848408-51869672	A549	A549_Scedo	OK	116.372	142.248	0.289657	1.97908	0.00035	0.00223179	yes
DPP3	DPP3	DPP3	chr11:66247483-66277130	A549	A549_Scedo	OK	31.1813	38.1144	0.289656	1.98121	0.00035	0.00223179	yes
MLLT6	MLLT6	MLLT6	chr17:36861872-36886056	A549	A549_Scedo	OK	18.9046	23.1063	0.289551	2.09108	0.0002	0.00138216	yes
CLK1	CLK1	CLK1	chr2:201717731-201729467	A549	A549_Scedo	OK	28.15	34.4045	0.289463	1.72684	0.0027	0.0114311	yes
RNF213	RNF213	RNF213	chr17:78234659-78411884	A549	A549_Scedo	OK	29.8826	36.5086	0.288929	1.62975	0.0056	0.0207646	yes
CTC1	CTC1	CTC1	chr17:8128138-8151413	A549	A549_Scedo	OK	5.48012	6.69452	0.288773	1.62487	0.00485	0.0183576	yes
STIM2	STIM2	STIM2	chr4:26862312-27027003	A549	A549_Scedo	OK	6.79403	8.29806	0.288507	1.5651	0.00675	0.0240412	yes
SND1	SND1	SND1	chr7:127292201-127732659	A549	A549_Scedo	OK	69.7759	85.2172	0.288416	1.77044	0.00205	0.00918814	yes
SHROOM3	SHROOM3	SHROOM3	chr4:77356252-77704405	A549	A549_Scedo	OK	5.3662	6.55322	0.288303	1.80004	0.00165	0.00771818	yes
CABIN1	CABIN1	CABIN1	chr22:24407764-24574596	A549	A549_Scedo	OK	8.73518	10.6673	0.288281	1.83156	0.00225	0.00984966	yes
C8orf4	C8orf4	C8orf4	chr8:40010986-40012827	A549	A549_Scedo	OK	106.468	130.016	0.288277	2.02135	0.00125	0.00618793	yes
TTC28	TTC28	TTC28	chr22:28315363-29075853	A549	A549_Scedo	OK	4.1816	5.10648	0.288275	1.68726	0.00455	0.0174409	yes
RNH1	RNH1	RNH1	chr11:494511-507283	A549	A549_Scedo	OK	79.9368	97.5643	0.287495	1.97964	0.00075	0.00410834	yes
EZR	EZR	EZR	chr6:159186772-159243272	A549	A549_Scedo	OK	135.017	164.78	0.287394	1.77503	0.0022	0.00970115	yes
PODXL2	PODXL2	PODXL2	chr3:127348001-127391653	A549	A549_Scedo	OK	13.5988	16.5952	0.287284	1.58791	0.0108	0.0346549	yes
KRT10	KRT10	KRT10	chr17:38974368-38992526	A549	A549_Scedo	OK	21.2454	25.9249	0.287183	1.59758	0.01065	0.0342791	yes
XAB2	XAB2	XAB2	chr19:7684410-7694439	A549	A549_Scedo	OK	12.9617	15.8138	0.286925	1.63575	0.00615	0.0223557	yes
GRAMD4	GRAMD4	GRAMD4	chr22:47022657-47075688	A549	A549_Scedo	OK	8.36561	10.2057	0.286831	1.63026	0.00565	0.0208959	yes
SF1	SF1	SF1	chr11:64532075-64546316	A549	A549_Scedo	OK	68.6123	83.7038	0.286825	1.72537	0.0027	0.0114311	yes
CSF1	CSF1	CSF1	chr1:110453232-110473616	A549	A549_Scedo	OK	10.4693	12.7719	0.286803	1.5611	0.006	0.0219007	yes
KLF16	KLF16	KLF16	chr19:1852397-1863564	A549	A549_Scedo	OK	11.2132	13.6792	0.286778	1.59845	0.00785	0.0270433	yes
FAM3A	FAM3A	FAM3A	chrX:153734489-153744566	A549	A549_Scedo	OK	26.5649	32.404	0.286651	1.65135	0.00495	0.0186991	yes
SLC35C2	SLC35C2	SLC35C2	chr20:44978166-44993097	A549	A549_Scedo	OK	29.6509	36.1535	0.28606	1.81773	0.00135	0.00658628	yes
EML3	EML3	EML3	chr11:62369690-62382592	A549	A549_Scedo	OK	10.2155	12.4522	0.285648	1.54799	0.01215	0.0382062	yes
USP32P1	USP32P1	USP32P1	chr17:16690205-16707819	A549	A549_Scedo	OK	6.96939	8.49517	0.28561	1.47588	0.01465	0.0442122	yes
SIPA1L3	SIPA1L3	SIPA1L3	chr19:38397860-38699012	A549	A549_Scedo	OK	26.1403	31.8607	0.285504	1.77517	0.00205	0.00918814	yes
FBXL19	FBXL19	FBXL19	chr16:30930639-30960104	A549	A549_Scedo	OK	10.4343	12.7176	0.285493	1.40374	0.0152	0.0454652	yes
NKTR	NKTR	NKTR	chr3:42589458-42690233	A549	A549_Scedo	OK	13.1156	15.9825	0.285208	1.37176	0.0169	0.0493401	yes
JMJD6	JMJD6	JMJD6	chr17:74708913-74722881	A549	A549_Scedo	OK	22.517	27.4326	0.284878	1.57585	0.00595	0.0217597	yes
NDST2	NDST2	NDST2	chr10:75561668-75571589	A549	A549_Scedo	OK	6.79489	8.27777	0.284793	1.48694	0.0127	0.0395882	yes
EPHB2	EPHB2	EPHB2	chr1:23037330-23241823	A549	A549_Scedo	OK	12.7649	15.5417	0.28397	1.78784	0.00195	0.00880534	yes
SNX33	SNX33	SNX33	chr15:75941347-75950968	A549	A549_Scedo	OK	13.9324	16.96	0.283691	1.73049	0.00365	0.0146217	yes
BICD2	BICD2	BICD2	chr9:95473644-95527083	A549	A549_Scedo	OK	14.6838	17.8676	0.283122	1.81981	0.0019	0.00865799	yes
CSNK1D	CSNK1D	CSNK1D	chr17:80200536-80231618	A549	A549_Scedo	OK	52.7026	64.1236	0.282982	1.71603	0.003	0.0124304	yes
USP19	USP19	USP19	chr3:49145478-49158371	A549	A549_Scedo	OK	12.0694	14.6849	0.282981	1.76451	0.0023	0.00999981	yes
SMAD6	SMAD6	SMAD6	chr15:66994673-67074337	A549	A549_Scedo	OK	22.6741	27.585	0.282833	1.37777	0.01715	0.0498036	yes
STRA13	STRA13	STRA13	chr17:79976578-79980785	A549	A549_Scedo	OK	78.7989	95.8642	0.282815	1.69536	0.0032	0.0131122	yes
ULK1	ULK1	ULK1	chr12:132379278-132407707	A549	A549_Scedo	OK	19.1812	23.3309	0.282547	2.0085	0.0005	0.00297792	yes
PBXIP1	PBXIP1	PBXIP1	chr1:154916558-154928567	A549	A549_Scedo	OK	22.5522	27.428	0.28238	1.92342	0.00185	0.00845367	yes
DYNLRB1	DYNLRB1	DYNLRB1	chr20:33104188-33128762	A549	A549_Scedo	OK	91.4584	111.223	0.282263	1.71184	0.00235	0.0101863	yes
CAPN5	CAPN5	CAPN5	chr11:76777991-76837198	A549	A549_Scedo	OK	8.59802	10.4555	0.282188	1.56429	0.00505	0.0190267	yes
RPS5	RPS5	RPS5	chr19:58898635-58906171	A549	A549_Scedo	OK	490.348	596.257	0.282126	2.23078	0.0025	0.010719	yes
NOSIP	NOSIP	NOSIP	chr19:50058724-50083829	A549	A549_Scedo	OK	33.8673	41.1761	0.281912	1.58301	0.0065	0.0233028	yes
EFHD2	EFHD2	EFHD2	chr1:15736390-15756839	A549	A549_Scedo	OK	30.3152	36.8524	0.281718	1.95231	0.0014	0.00678116	yes
SLC27A4	SLC27A4	SLC27A4	chr9:131102838-131123749	A549	A549_Scedo	OK	20.2472	24.6122	0.281651	1.87304	0.00205	0.00918814	yes
LRFN3	LRFN3	LRFN3	chr19:36428021-36436097	A549	A549_Scedo	OK	11.1338	13.5326	0.281495	1.50924	0.01295	0.0402362	yes
NRP1	NRP1	NRP1	chr10:33466418-33623833	A549	A549_Scedo	OK	78.4289	95.3012	0.28111	1.70443	0.00315	0.0129444	yes
YLPM1	YLPM1	YLPM1	chr14:75230068-75304013	A549	A549_Scedo	OK	13.8671	16.8474	0.280865	2.01433	0.0008	0.00432642	yes
SLC22A23	SLC22A23	SLC22A23	chr6:3269206-3456793	A549	A549_Scedo	OK	12.2417	14.8708	0.280681	1.62116	0.0051	0.0191647	yes
RASAL2	RASAL2	RASAL2	chr1:178060642-178448648	A549	A549_Scedo	OK	6.70506	8.14496	0.280657	1.76111	0.0024	0.0103599	yes
PLEKHH2	PLEKHH2	PLEKHH2	chr2:43864438-43995126	A549	A549_Scedo	OK	8.88962	10.797	0.280437	1.77797	0.0024	0.0103599	yes
TUBB6	TUBB6	TUBB6	chr18:12308256-12326568	A549	A549_Scedo	OK	43.0919	52.327	0.280141	2.00604	0.00185	0.00845367	yes
THOP1	THOP1	THOP1	chr19:2785505-2813599	A549	A549_Scedo	OK	23.352	28.3531	0.279959	1.84659	0.0022	0.00970115	yes
PUM1	PUM1	PUM1	chr1:31404352-31538564	A549	A549_Scedo	OK	21.7604	26.4125	0.279515	1.9689	0.0009	0.00475726	yes
ELOF1	ELOF1	ELOF1	chr19:11663857-11670051	A549	A549_Scedo	OK	30.7604	37.333	0.279376	1.67171	0.0148	0.0445477	yes
SCARB1	SCARB1	SCARB1	chr12:125262173-125348519	A549	A549_Scedo	OK	89.8454	109.04	0.279347	1.70622	0.0021	0.00936464	yes
COL5A2	COL5A2	COL5A2	chr2:189896640-190044605	A549	A549_Scedo	OK	68.7434	83.4279	0.279309	1.74547	0.00245	0.0105282	yes
DNM2	DNM2	DNM2	chr19:10828728-10942586	A549	A549_Scedo	OK	34.4228	41.7747	0.279267	1.98294	0.00065	0.00368558	yes
CPT1A	CPT1A	CPT1A	chr11:68522087-68609399	A549	A549_Scedo	OK	24.2892	29.4711	0.278989	1.96128	0.00065	0.00368558	yes
PIGO	PIGO	PIGO	chr9:35088684-35096598	A549	A549_Scedo	OK	39.2756	47.6539	0.278959	1.859	0.0017	0.00791332	yes
PAQR5	PAQR5	PAQR5	chr15:69591293-69699976	A549	A549_Scedo	OK	19.3224	23.4441	0.278947	1.92355	0.00065	0.00368558	yes
EHMT1	EHMT1	EHMT1	chr9:140513443-140730578	A549	A549_Scedo	OK	18.8537	22.867	0.27842	1.91399	0.0011	0.00559516	yes
WWP2	WWP2	WWP2	chr16:69796186-69975644	A549	A549_Scedo	OK	12.463	15.1152	0.278349	1.69872	0.00245	0.0105282	yes
APEH	APEH	APEH	chr3:49711434-49720934	A549	A549_Scedo	OK	36.8252	44.6403	0.277654	2.02732	0.0011	0.00559516	yes
PHKA2	PHKA2	PHKA2	chrX:18908413-19002480	A549	A549_Scedo	OK	9.2484	11.2107	0.277597	1.65018	0.00455	0.0174409	yes
GSE1	GSE1	GSE1	chr16:85645028-85787681	A549	A549_Scedo	OK	15.7429	19.0799	0.277355	1.62737	0.0057	0.0210333	yes
LMO7	LMO7	LMO7	chr13:76123615-76434006	A549	A549_Scedo	OK	19.8483	24.0538	0.277248	1.81938	0.00155	0.00733722	yes
CBX2	CBX2	CBX2	chr17:77751976-77761449	A549	A549_Scedo	OK	16.765	20.3171	0.277243	1.52753	0.00845	0.0286202	yes
ZZEF1	ZZEF1	ZZEF1	chr17:3907738-4046253	A549	A549_Scedo	OK	10.7378	13.0078	0.276681	1.99406	0.0006	0.00346375	yes
DCAKD	DCAKD	DCAKD	chr17:43100705-43138477	A549	A549_Scedo	OK	16.7165	20.2491	0.276588	1.46758	0.01055	0.034005	yes
ABCB6	ABCB6	ABCB6	chr2:220074487-220083712	A549	A549_Scedo	OK	29.195	35.3467	0.275856	1.95759	0.0012	0.00597654	yes
NELFB	NELFB	NELFB	chr9:140149758-140168000	A549	A549_Scedo	OK	32.1488	38.906	0.275228	1.94523	0.0018	0.00828462	yes
PI4KA	PI4KA	PI4KA	chr22:21061978-21213100	A549	A549_Scedo	OK	9.82107	11.8839	0.275059	1.60781	0.00565	0.0208959	yes
CHST11	CHST11	CHST11	chr12:104850691-105155792	A549	A549_Scedo	OK	6.8602	8.3006	0.274964	1.53885	0.00835	0.0283989	yes
SIGMAR1	SIGMAR1	SIGMAR1	chr9:34634718-34637823	A549	A549_Scedo	OK	101.267	122.525	0.274909	1.85452	0.0021	0.00936464	yes
NUMA1	NUMA1	NUMA1	chr11:71709957-71823822	A549	A549_Scedo	OK	35.6039	43.0766	0.274871	1.41033	0.014	0.0427343	yes
DHX38	DHX38	DHX38	chr16:72118755-72146811	A549	A549_Scedo	OK	18.6405	22.5514	0.274776	1.64517	0.00415	0.0162444	yes
CTTN	CTTN	CTTN	chr11:70244611-70282690	A549	A549_Scedo	OK	96.8871	117.203	0.274634	1.70045	0.00285	0.0119427	yes
TNKS1BP1	TNKS1BP1	TNKS1BP1	chr11:57067102-57092413	A549	A549_Scedo	OK	35.1123	42.4746	0.274623	1.71846	0.00385	0.0152471	yes
DKK1	DKK1	DKK1	chr10:54074040-54077417	A549	A549_Scedo	OK	362.313	438.042	0.273834	1.88524	0.002	0.00901336	yes
LRRC45	LRRC45	LRRC45	chr17:79981279-79989027	A549	A549_Scedo	OK	14.4175	17.4271	0.273514	1.59854	0.0079	0.0272074	yes
PLD2	PLD2	PLD2	chr17:4710395-4726727	A549	A549_Scedo	OK	10.3022	12.4482	0.272994	1.49294	0.0097	0.0318563	yes
IMP4	IMP4	IMP4	chr2:131100488-131104197	A549	A549_Scedo	OK	37.8902	45.7789	0.272858	1.74858	0.01045	0.0337872	yes
PNISR	PNISR	PNISR	chr6:99847840-99873207	A549	A549_Scedo	OK	33.5068	40.4806	0.272774	1.90299	0.00115	0.00577013	yes
VPS18	VPS18	VPS18	chr15:41186627-41196173	A549	A549_Scedo	OK	9.77258	11.8027	0.272302	1.57154	0.0082	0.0279634	yes
SERPINB9	SERPINB9	SERPINB9	chr6:2884221-2903546	A549	A549_Scedo	OK	10.1384	12.2438	0.272223	1.55145	0.0082	0.0279634	yes
SMPD4	SMPD4	SMPD4	chr2:130908964-130948300	A549	A549_Scedo	OK	18.93	22.8529	0.271703	1.44817	0.0153	0.045669	yes
SRSF5	SRSF5	SRSF5	chr14:70232999-70238722	A549	A549_Scedo	OK	80.5428	97.2286	0.271625	1.92124	0.00135	0.00658628	yes
FAM213B	FAM213B	FAM213B	chr1:2517898-2564481	A549	A549_Scedo	OK	13.1549	15.8794	0.271555	1.4562	0.01175	0.0371624	yes
AP2A2	AP2A2	AP2A2	chr11:925808-1012245	A549	A549_Scedo	OK	24.9258	30.0866	0.271483	1.91426	0.0011	0.00559516	yes
MTSS1L	MTSS1L	MTSS1L	chr16:70695106-70719954	A549	A549_Scedo	OK	12.5927	15.1962	0.271121	1.76318	0.00345	0.0139521	yes
STAT6	STAT6	STAT6	chr12:57482676-57505196	A549	A549_Scedo	OK	35.1345	42.3947	0.270996	1.70418	0.0022	0.00970115	yes
ABHD16A	ABHD16A	ABHD16A	chr6_ssto_hap7:2985531-3001955	A549	A549_Scedo	OK	16.8502	20.3296	0.270814	1.4441	0.01115	0.0355689	yes
PIM1	PIM1	PIM1	chr6:37137921-37143204	A549	A549_Scedo	OK	12.5662	15.1573	0.270462	1.53321	0.01055	0.034005	yes
VPS37B	VPS37B	VPS37B	chr12:123349874-123380712	A549	A549_Scedo	OK	12.4088	14.9636	0.270094	1.53145	0.011	0.0352178	yes
OS9	OS9	OS9	chr12:58087737-58115340	A549	A549_Scedo	OK	106.57	128.51	0.27008	1.67338	0.00485	0.0183576	yes
CNNM3	CNNM3	CNNM3	chr2:97481990-97501121	A549	A549_Scedo	OK	8.15517	9.83103	0.269628	1.51655	0.0073	0.0255712	yes
OTUB1	OTUB1	OTUB1	chr11:63753324-63765892	A549	A549_Scedo	OK	50.0983	60.3627	0.268895	1.89242	0.0012	0.00597654	yes
TNFRSF10B	TNFRSF10B	TNFRSF10B	chr8:22844929-22941132	A549	A549_Scedo	OK	54.4044	65.5501	0.268876	1.48218	0.0091	0.0304173	yes
SKI	SKI	SKI	chr1:2160133-2241652	A549	A549_Scedo	OK	9.58611	11.5464	0.268419	1.68343	0.00425	0.0165792	yes
KIAA0319	KIAA0319	KIAA0319	chr6:24544331-24646383	A549	A549_Scedo	OK	4.44794	5.35565	0.267924	1.38589	0.01415	0.0430204	yes
SSR4	SSR4	SSR4	chrX:153051220-153063967	A549	A549_Scedo	OK	205.886	247.901	0.267922	1.56219	0.00715	0.0251456	yes
U2AF2	U2AF2	U2AF2	chr19:56165415-56186082	A549	A549_Scedo	OK	94.1582	113.369	0.267868	1.6538	0.00385	0.0152471	yes
DUS1L	DUS1L	DUS1L	chr17:80015747-80023697	A549	A549_Scedo	OK	35.7425	43.0345	0.267852	1.85021	0.00355	0.014281	yes
ILVBL	ILVBL	ILVBL	chr19:15218213-15236610	A549	A549_Scedo	OK	22.5219	27.1138	0.2677	1.42919	0.0134	0.0412987	yes
ZNF160	ZNF160	ZNF160	chr19:53569866-53606687	A549	A549_Scedo	OK	7.23966	8.7148	0.267544	1.38469	0.01605	0.0474017	yes
SNRNP200	SNRNP200	SNRNP200	chr2:96940073-96971307	A549	A549_Scedo	OK	53.3358	64.1737	0.266878	1.69807	0.0031	0.0127572	yes
2005-08-31	2005-08-31	2005-08-31	chr17:75277491-75496678	A549	A549_Scedo	OK	130.098	156.531	0.266848	1.66904	0.00305	0.0125876	yes
PWP2	PWP2	PWP2	chr21:45527207-45551063	A549	A549_Scedo	OK	10.6847	12.8539	0.266658	1.50933	0.01185	0.0374271	yes
INCENP	INCENP	INCENP	chr11:61891444-61920635	A549	A549_Scedo	OK	18.4293	22.1686	0.266518	1.74488	0.0025	0.010719	yes
TEX264	TEX264	TEX264	chr3:51705190-51738339	A549	A549_Scedo	OK	47.0279	56.5624	0.266326	1.58718	0.00435	0.0168831	yes
ALG12	ALG12	ALG12	chr22:50296853-50312106	A549	A549_Scedo	OK	13.7874	16.5784	0.265962	1.49904	0.01445	0.0437468	yes
THSD7A	THSD7A	THSD7A	chr7:11410061-11871824	A549	A549_Scedo	OK	18.8452	22.6593	0.265907	1.64118	0.0047	0.0179022	yes
SYMPK	SYMPK	SYMPK	chr19:46318699-46366548	A549	A549_Scedo	OK	37.2763	44.8145	0.265705	1.91802	0.00135	0.00658628	yes
CHD2	CHD2	CHD2	chr15:93443550-93571237	A549	A549_Scedo	OK	13.0859	15.718	0.264414	1.72042	0.00355	0.014281	yes
CYC1	CYC1	CYC1	chr8:145149937-145152430	A549	A549_Scedo	OK	129.95	156.059	0.264132	2.09118	0.0022	0.00970115	yes
PDXK	PDXK	PDXK	chr21:45138977-45182188	A549	A549_Scedo	OK	52.7521	63.3476	0.264061	1.68018	0.00415	0.0162444	yes
DDX51	DDX51	DDX51	chr12:132621139-132628880	A549	A549_Scedo	OK	8.08387	9.70739	0.264037	1.51552	0.00995	0.032482	yes
SLC45A4	SLC45A4	SLC45A4	chr8:142217264-142264728	A549	A549_Scedo	OK	22.1453	26.5928	0.264031	1.66101	0.0042	0.0164065	yes
ACP2	ACP2	ACP2	chr11:47260852-47290584	A549	A549_Scedo	OK	20.8151	24.995	0.264007	1.4995	0.01595	0.0471671	yes
LONP1	LONP1	LONP1	chr19:5691844-5720463	A549	A549_Scedo	OK	35.6573	42.8089	0.263713	1.82369	0.00115	0.00577013	yes
HLA-DMB	HLA-DMB	HLA-DMB	chr6_ssto_hap7:4333159-4339601	A549	A549_Scedo	OK	87.6289	105.203	0.263692	2.09108	0.00155	0.00733722	yes
PPFIBP1	PPFIBP1	PPFIBP1	chr12:27677044-27848497	A549	A549_Scedo	OK	15.2296	18.2815	0.263509	1.7899	0.00175	0.00809675	yes
ZC3H18	ZC3H18	ZC3H18	chr16:88636788-88698372	A549	A549_Scedo	OK	19.5815	23.5039	0.263411	1.78436	0.0029	0.012086	yes
ADRBK1	ADRBK1	ADRBK1	chr11:67033904-67054029	A549	A549_Scedo	OK	18.0611	21.6781	0.263354	1.72909	0.0042	0.0164065	yes
EHMT2	EHMT2	EHMT2	chr6_ssto_hap7:3180279-3190124	A549	A549_Scedo	OK	13.5105	16.2118	0.26297	1.58714	0.0065	0.0233028	yes
AP2A1	AP2A1	AP2A1	chr19:50270179-50316567	A549	A549_Scedo	OK	43.5086	52.2079	0.262965	1.68524	0.00345	0.0139521	yes
FGFR1	FGFR1	FGFR1	chr8:38268655-38326352	A549	A549_Scedo	OK	42.1018	50.5144	0.262811	1.59005	0.00605	0.0220481	yes
SLC4A7	SLC4A7	SLC4A7	chr3:27414211-27525911	A549	A549_Scedo	OK	22.169	26.5935	0.262525	1.65994	0.0051	0.0191647	yes
KRT81	KRT81	KRT81	chr12:52679696-52685299	A549	A549_Scedo	OK	949.944	1139.45	0.262418	1.77321	0.00395	0.0155946	yes
TYK2	TYK2	TYK2	chr19:10461203-10491248	A549	A549_Scedo	OK	13.578	16.284	0.262182	1.67912	0.0051	0.0191647	yes
NDUFS8	NDUFS8	NDUFS8	chr11:67798083-67804114	A549	A549_Scedo	OK	112.72	135.181	0.262151	1.7237	0.00275	0.0116043	yes
SFSWAP	SFSWAP	SFSWAP	chr12:132195631-132284283	A549	A549_Scedo	OK	15.2466	18.2846	0.262142	1.56595	0.0062	0.0224875	yes
KIAA1549	KIAA1549	KIAA1549	chr7:138516126-138666064	A549	A549_Scedo	OK	5.25485	6.30178	0.262108	1.68321	0.0035	0.0141145	yes
NACC1	NACC1	NACC1	chr19:13229101-13251961	A549	A549_Scedo	OK	22.4051	26.8688	0.262103	1.8714	0.00205	0.00918814	yes
EDARADD	EDARADD	EDARADD	chr1:236557679-236648008	A549	A549_Scedo	OK	99.2189	118.958	0.261761	1.6052	0.00465	0.0177412	yes
TIMM13	TIMM13	TIMM13	chr19:2389783-2427914	A549	A549_Scedo	OK	18.0157	21.5982	0.261657	1.40566	0.01645	0.048334	yes
ZNF526	ZNF526	ZNF526	chr19:42724491-42732353	A549	A549_Scedo	OK	8.95513	10.7329	0.261255	1.47456	0.01295	0.0402362	yes
ZNF469	ZNF469	ZNF469	chr16:88493878-88507165	A549	A549_Scedo	OK	2.51738	3.01687	0.261126	1.41722	0.0137	0.0419975	yes
TCF3	TCF3	TCF3	chr19:1609288-1652328	A549	A549_Scedo	OK	14.7949	17.7278	0.260912	1.65298	0.0048	0.0181984	yes
TRAP1	TRAP1	TRAP1	chr16:3702939-3767598	A549	A549_Scedo	OK	71.257	85.3597	0.260524	1.68293	0.00345	0.0139521	yes
MYO1E	MYO1E	MYO1E	chr15:59428167-59665071	A549	A549_Scedo	OK	114.532	137.165	0.260167	1.68122	0.00475	0.0180387	yes
CELSR3	CELSR3	CELSR3	chr3:48673895-48700348	A549	A549_Scedo	OK	2.79033	3.34156	0.260086	1.39596	0.01555	0.0462706	yes
TMC5	TMC5	TMC5	chr16:19422056-19510434	A549	A549_Scedo	OK	8.37117	10.0232	0.259846	1.46304	0.01065	0.0342791	yes
TBRG4	TBRG4	TBRG4	chr7:45139698-45151346	A549	A549_Scedo	OK	44.4595	53.2312	0.259782	1.77854	0.00185	0.00845367	yes
PTCH1	PTCH1	PTCH1	chr9:98205263-98279247	A549	A549_Scedo	OK	5.46046	6.53403	0.258951	1.4776	0.00955	0.0314991	yes
AURKAIP1	AURKAIP1	AURKAIP1	chr1:1309109-1310818	A549	A549_Scedo	OK	59.6444	71.37	0.258929	1.49015	0.0115	0.0364623	yes
KDM5B	KDM5B	KDM5B	chr1:202696531-202777549	A549	A549_Scedo	OK	12.2699	14.6819	0.258912	1.75261	0.00345	0.0139521	yes
POGZ	POGZ	POGZ	chr1:151375199-151431941	A549	A549_Scedo	OK	13.4561	16.1011	0.258901	1.73359	0.00265	0.011261	yes
DDRGK1	DDRGK1	DDRGK1	chr20:3171011-3185295	A549	A549_Scedo	OK	76.8524	91.9584	0.258891	1.99977	0.00235	0.0101863	yes
RPS7	RPS7	RPS7	chr2:3622852-3628509	A549	A549_Scedo	OK	59.6743	71.3899	0.258611	1.78747	0.01525	0.0455434	yes
PLEKHA6	PLEKHA6	PLEKHA6	chr1:204187978-204329057	A549	A549_Scedo	OK	12.1609	14.5468	0.25845	1.78999	0.00205	0.00918814	yes
ANGEL1	ANGEL1	ANGEL1	chr14:77253585-77279283	A549	A549_Scedo	OK	10.6183	12.7014	0.258436	1.54556	0.00905	0.0302855	yes
ASB1	ASB1	ASB1	chr2:239335625-239360891	A549	A549_Scedo	OK	7.3279	8.76346	0.258101	1.58104	0.00835	0.0283989	yes
PMM2	PMM2	PMM2	chr16:8891669-8943194	A549	A549_Scedo	OK	34.9468	41.7892	0.257971	1.82555	0.0029	0.012086	yes
SOGA1	SOGA1	SOGA1	chr20:35405844-35492087	A549	A549_Scedo	OK	8.33338	9.96294	0.257669	1.40783	0.01495	0.0448578	yes
SLC25A10	SLC25A10	SLC25A10	chr17:79679265-79688046	A549	A549_Scedo	OK	26.1903	31.285	0.256442	1.52634	0.0082	0.0279634	yes
AMIGO2	AMIGO2	AMIGO2	chr12:47469489-47630446	A549	A549_Scedo	OK	157.328	187.928	0.256404	1.51231	0.0092	0.0306444	yes
P4HB	P4HB	P4HB	chr17:79801033-79818544	A549	A549_Scedo	OK	556.189	664.281	0.256217	1.70069	0.00465	0.0177412	yes
CTDSP1	CTDSP1	CTDSP1	chr2:219263060-219270664	A549	A549_Scedo	OK	28.9475	34.5696	0.256063	1.63769	0.0043	0.0167174	yes
PPDPF	PPDPF	PPDPF	chr20:62152132-62153524	A549	A549_Scedo	OK	93.743	111.948	0.256046	2.01402	0.00595	0.0217597	yes
GRWD1	GRWD1	GRWD1	chr19:48949029-48957164	A549	A549_Scedo	OK	36.9748	44.1539	0.255997	1.84493	0.0029	0.012086	yes
SNRNP70	SNRNP70	SNRNP70	chr19:49588464-49611870	A549	A549_Scedo	OK	129.093	154.114	0.255587	1.70854	0.0053	0.0197737	yes
SNRPB	SNRPB	SNRPB	chr20:2442280-2451499	A549	A549_Scedo	OK	368.541	439.876	0.255271	1.58791	0.0063	0.022771	yes
PKM	PKM	PKM	chr15:72491369-72523727	A549	A549_Scedo	OK	1597.88	1906.99	0.255143	1.5215	0.0073	0.0255712	yes
BAIAP2L1	BAIAP2L1	BAIAP2L1	chr7:97910978-98030427	A549	A549_Scedo	OK	30.3621	36.2344	0.255086	1.6072	0.0069	0.0244388	yes
MBD3	MBD3	MBD3	chr19:1576669-1592760	A549	A549_Scedo	OK	34.6083	41.3014	0.255071	1.69637	0.0029	0.012086	yes
SSH1	SSH1	SSH1	chr12:109176465-109251359	A549	A549_Scedo	OK	11.8909	14.1898	0.254996	1.69516	0.00255	0.0109089	yes
SLC9A8	SLC9A8	SLC9A8	chr20:48429249-48508779	A549	A549_Scedo	OK	8.48297	10.1211	0.254724	1.54295	0.00765	0.0264817	yes
EDF1	EDF1	EDF1	chr9:139756565-139760788	A549	A549_Scedo	OK	228.747	272.775	0.253961	1.81376	0.00175	0.00809675	yes
TMED1	TMED1	TMED1	chr19:10942742-10946983	A549	A549_Scedo	OK	22.352	26.6522	0.253852	1.38826	0.0161	0.0474882	yes
MLLT1	MLLT1	MLLT1	chr19:6210391-6279959	A549	A549_Scedo	OK	11.8355	14.1115	0.253747	1.59346	0.00815	0.0278841	yes
LIMCH1	LIMCH1	LIMCH1	chr4:41361623-41702061	A549	A549_Scedo	OK	38.0142	45.3184	0.253559	1.55005	0.0064	0.0230525	yes
ABCC2	ABCC2	ABCC2	chr10:101542354-101611949	A549	A549_Scedo	OK	161.57	192.55	0.253076	1.63296	0.00595	0.0217597	yes
TMEM129	TMEM129	TMEM129	chr4:1717678-1723084	A549	A549_Scedo	OK	17.9942	21.4391	0.252714	1.50115	0.00955	0.0314991	yes
SULF2	SULF2	SULF2	chr20:46286149-46415360	A549	A549_Scedo	OK	20.3764	24.2761	0.252639	1.66786	0.0032	0.0131122	yes
WDR62	WDR62	WDR62	chr19:36545782-36596012	A549	A549_Scedo	OK	13.786	16.4102	0.251386	1.59426	0.00645	0.0231743	yes
FGFR4	FGFR4	FGFR4	chr5:176513872-176525143	A549	A549_Scedo	OK	23.8921	28.4397	0.251375	1.62543	0.0043	0.0167174	yes
NEU1	NEU1	NEU1	chr6_ssto_hap7:3159576-3163457	A549	A549_Scedo	OK	21.2362	25.2756	0.251222	1.55235	0.01345	0.0414082	yes
GSDMD	GSDMD	GSDMD	chr8:144635556-144645231	A549	A549_Scedo	OK	24.9737	29.7177	0.250918	1.42814	0.01415	0.0430204	yes
PPP6R1	PPP6R1	PPP6R1	chr19:55741146-55770038	A549	A549_Scedo	OK	47.8205	56.8863	0.250451	1.69522	0.00375	0.014944	yes
ST3GAL2	ST3GAL2	ST3GAL2	chr16:70413337-70472991	A549	A549_Scedo	OK	11.3601	13.5137	0.250446	1.55172	0.0094	0.0311477	yes
NRG1	NRG1	NRG1	chr8:31497267-32622558	A549	A549_Scedo	OK	37.0191	44.0317	0.250273	1.55911	0.00515	0.0193336	yes
RBM33	RBM33	RBM33	chr7:155437202-155574179	A549	A549_Scedo	OK	9.253	11.0055	0.250232	1.74145	0.0023	0.00999981	yes
GPR56	GPR56	GPR56	chr16:57653604-57698951	A549	A549_Scedo	OK	67.7711	80.5907	0.249942	1.52743	0.00815	0.0278841	yes
VASP	VASP	VASP	chr19:46010687-46030240	A549	A549_Scedo	OK	56.87	67.5988	0.249329	1.90613	0.00245	0.0105282	yes
ARID1B	ARID1B	ARID1B	chr6:157099063-157531913	A549	A549_Scedo	OK	6.78348	8.05901	0.248576	1.57972	0.00595	0.0217597	yes
GUSB	GUSB	GUSB	chr7:65425671-65447301	A549	A549_Scedo	OK	31.2258	37.0769	0.247784	1.59335	0.0063	0.022771	yes
CCND3	CCND3	CCND3	chr6:41902670-42016632	A549	A549_Scedo	OK	175.043	207.839	0.247754	1.54446	0.00705	0.0248932	yes
XPO6	XPO6	XPO6	chr16:28109297-28223239	A549	A549_Scedo	OK	22.4851	26.6889	0.247268	1.70697	0.0031	0.0127572	yes
NANS	NANS	NANS	chr9:100818958-100845365	A549	A549_Scedo	OK	49.3637	58.5892	0.247186	1.73688	0.0087	0.029311	yes
FAM46A	FAM46A	FAM46A	chr6:82455446-82462428	A549	A549_Scedo	OK	11.286	13.3936	0.247006	1.60309	0.0071	0.0250312	yes
MOV10	MOV10	MOV10	chr1:113216933-113243368	A549	A549_Scedo	OK	15.0097	17.8113	0.246895	1.48111	0.00955	0.0314991	yes
POLE	POLE	POLE	chr12:133200347-133264110	A549	A549_Scedo	OK	14.8655	17.6376	0.246688	1.7767	0.00205	0.00918814	yes
TMEM258	TMEM258	TMEM258	chr11:61556601-61560085	A549	A549_Scedo	OK	159.105	188.754	0.246534	1.41882	0.01555	0.0462706	yes
AFAP1	AFAP1	AFAP1	chr4:7755816-7941653	A549	A549_Scedo	OK	10.2891	12.2051	0.246374	1.61891	0.0046	0.0175973	yes
SLC2A4RG	SLC2A4RG	SLC2A4RG	chr20:62371210-62436856	A549	A549_Scedo	OK	25.7096	30.4958	0.246302	1.46768	0.0103	0.0334058	yes
CLDND1	CLDND1	CLDND1	chr3:98234316-98241910	A549	A549_Scedo	OK	30.3507	35.9911	0.245908	1.54148	0.00775	0.0267712	yes
TUBA4A	TUBA4A	TUBA4A	chr2:220110191-220136910	A549	A549_Scedo	OK	60.8264	72.1109	0.245519	1.74871	0.00525	0.0196191	yes
VPS13A	VPS13A	VPS13A	chr9:79791671-80032399	A549	A549_Scedo	OK	13.8492	16.4147	0.245181	1.75316	0.0027	0.0114311	yes
MAGED1	MAGED1	MAGED1	chrX:51546154-51645450	A549	A549_Scedo	OK	73.3824	86.9696	0.245077	1.51891	0.009	0.0301534	yes
G6PD	G6PD	G6PD	chrX:153759604-153793261	A549	A549_Scedo	OK	732.806	868.38	0.244896	1.61679	0.0087	0.029311	yes
PARP6	PARP6	PARP6	chr15:72533521-72563628	A549	A549_Scedo	OK	19.5439	23.158	0.244792	1.55319	0.01125	0.0358182	yes
AKT2	AKT2	AKT2	chr19:40736223-40791302	A549	A549_Scedo	OK	45.6028	54.0337	0.244739	1.50257	0.0098	0.0320928	yes
COPG1	COPG1	COPG1	chr3:128968452-128996616	A549	A549_Scedo	OK	46.1087	54.6267	0.244568	1.75978	0.00185	0.00845367	yes
SLC25A1	SLC25A1	SLC25A1	chr22:19163087-19166376	A549	A549_Scedo	OK	41.5219	49.1734	0.244004	1.50023	0.00905	0.0302855	yes
SLC37A3	SLC37A3	SLC37A3	chr7:140033551-140098350	A549	A549_Scedo	OK	17.2516	20.4281	0.243826	1.48907	0.01035	0.03353	yes
CEACAM6	CEACAM6	CEACAM6	chr19:42259427-42276113	A549	A549_Scedo	OK	404.21	478.471	0.243326	1.62237	0.0084	0.0285182	yes
RAB11FIP5	RAB11FIP5	RAB11FIP5	chr2:73300509-73340146	A549	A549_Scedo	OK	13.5142	15.996	0.243237	1.56118	0.0088	0.0295958	yes
GJA1	GJA1	GJA1	chr6:121756722-121770890	A549	A549_Scedo	OK	93.5025	110.662	0.243085	1.58024	0.00785	0.0270433	yes
ALDOA	ALDOA	ALDOA	chr16:30064410-30081741	A549	A549_Scedo	OK	614.4	726.998	0.242773	1.51721	0.00835	0.0283989	yes
TUBB4B	TUBB4B	TUBB4B	chr9:140135710-140142244	A549	A549_Scedo	OK	310.993	367.552	0.241065	1.50838	0.00845	0.0286202	yes
MMP15	MMP15	MMP15	chr16:58059281-58080804	A549	A549_Scedo	OK	11.4548	13.5337	0.240606	1.49001	0.01275	0.0397117	yes
OTUD5	OTUD5	OTUD5	chrX:48779302-48815648	A549	A549_Scedo	OK	30.8027	36.3839	0.240246	1.57903	0.0056	0.0207646	yes
BCAT2	BCAT2	BCAT2	chr19:49298318-49314320	A549	A549_Scedo	OK	38.112	44.9965	0.239566	1.43434	0.0126	0.0393086	yes
BLVRB	BLVRB	BLVRB	chr19:40953690-40971725	A549	A549_Scedo	OK	272.276	321.265	0.238695	1.78938	0.01185	0.0374271	yes
NUP214	NUP214	NUP214	chr9:134000947-134110057	A549	A549_Scedo	OK	11.4595	13.5205	0.238609	1.63808	0.0051	0.0191647	yes
B4GALT4	B4GALT4	B4GALT4	chr3:118930588-118959752	A549	A549_Scedo	OK	96.8072	114.175	0.238062	1.46021	0.0104	0.033654	yes
ANKS6	ANKS6	ANKS6	chr9:101494290-101558794	A549	A549_Scedo	OK	9.1247	10.7595	0.237763	1.5436	0.00915	0.0305489	yes
URM1	URM1	URM1	chr9:131133597-131154295	A549	A549_Scedo	OK	23.831	28.0907	0.237251	1.45973	0.0103	0.0334058	yes
SART1	SART1	SART1	chr11:65729159-65747607	A549	A549_Scedo	OK	18.322	21.5945	0.23709	1.57174	0.0092	0.0306444	yes
ENO1	ENO1	ENO1	chr1:8921058-8939943	A549	A549_Scedo	OK	1041	1226.91	0.237061	1.50784	0.0111	0.0354489	yes
URB2	URB2	URB2	chr1:229761980-229795946	A549	A549_Scedo	OK	8.36263	9.85383	0.236727	1.42957	0.0165	0.0484437	yes
EPHB4	EPHB4	EPHB4	chr7:100400186-100425143	A549	A549_Scedo	OK	21.5936	25.4407	0.236537	1.66584	0.0049	0.0185163	yes
CHD6	CHD6	CHD6	chr20:40030742-40247133	A549	A549_Scedo	OK	7.93675	9.35043	0.236484	1.61197	0.00585	0.0215176	yes
GBF1	GBF1	GBF1	chr10:104005254-104142656	A549	A549_Scedo	OK	17.9697	21.1652	0.236127	1.66349	0.00365	0.0146217	yes
SERPINE2	SERPINE2	SERPINE2	chr2:224839764-224904036	A549	A549_Scedo	OK	45.6794	53.7985	0.23602	1.619	0.00475	0.0180387	yes
ADCY6	ADCY6	ADCY6	chr12:49159974-49182820	A549	A549_Scedo	OK	16.7396	19.7063	0.235395	1.61643	0.00415	0.0162444	yes
EYA4	EYA4	EYA4	chr6:133562494-134210144	A549	A549_Scedo	OK	10.3194	12.1454	0.235055	1.43742	0.013	0.0403369	yes
ETV5	ETV5	ETV5	chr3:185764105-185826901	A549	A549_Scedo	OK	12.3731	14.5551	0.234318	1.45412	0.015	0.0449843	yes
UPF1	UPF1	UPF1	chr19:18942743-18979039	A549	A549_Scedo	OK	16.9341	19.9136	0.233821	1.62716	0.0063	0.022771	yes
SOCS7	SOCS7	SOCS7	chr17:36508006-36561846	A549	A549_Scedo	OK	7.5802	8.91114	0.233373	1.48753	0.0111	0.0354489	yes
SLC7A11	SLC7A11	SLC7A11	chr4:138948576-139163503	A549	A549_Scedo	OK	64.3231	75.5988	0.233026	1.44976	0.011	0.0352178	yes
SPG7	SPG7	SPG7	chr16:89574795-89624176	A549	A549_Scedo	OK	28.8305	33.8829	0.232962	1.55702	0.007	0.0247243	yes
GIPC1	GIPC1	GIPC1	chr19:14588570-14606961	A549	A549_Scedo	OK	60.5336	71.137	0.232866	1.56955	0.0053	0.0197737	yes
UTRN	UTRN	UTRN	chr6:144612872-145174170	A549	A549_Scedo	OK	6.76009	7.94409	0.23284	1.57817	0.00595	0.0217597	yes
AMOTL1	AMOTL1	AMOTL1	chr11:94501507-94609918	A549	A549_Scedo	OK	12.253	14.3981	0.232746	1.65716	0.0048	0.0181984	yes
GANAB	GANAB	GANAB	chr11:62392297-62414198	A549	A549_Scedo	OK	173.226	203.505	0.232406	1.46618	0.013	0.0403369	yes
FXYD5	FXYD5	FXYD5	chr19:35645624-35660788	A549	A549_Scedo	OK	161.899	190.193	0.232369	1.66213	0.00415	0.0162444	yes
AMBRA1	AMBRA1	AMBRA1	chr11:46417961-46615619	A549	A549_Scedo	OK	10.0313	11.784	0.232316	1.38033	0.01665	0.0487592	yes
CENPB	CENPB	CENPB	chr20:3764497-3767337	A549	A549_Scedo	OK	48.1336	56.5226	0.231785	1.75625	0.0036	0.0144669	yes
VIMP	VIMP	VIMP	chr15:101811113-101817725	A549	A549_Scedo	OK	70.3872	82.6515	0.231728	1.5447	0.00725	0.0254427	yes
ZBTB4	ZBTB4	ZBTB4	chr17:7362684-7387568	A549	A549_Scedo	OK	21.6985	25.4786	0.231693	1.68345	0.00375	0.014944	yes
PFKFB3	PFKFB3	PFKFB3	chr10:6186842-6277507	A549	A549_Scedo	OK	103.695	121.722	0.231238	1.44122	0.01245	0.0389466	yes
ATP2B1	ATP2B1	ATP2B1	chr12:89981825-90049844	A549	A549_Scedo	OK	73.653	86.4452	0.231041	1.44457	0.0122	0.0383109	yes
KIAA0355	KIAA0355	KIAA0355	chr19:34745455-34846471	A549	A549_Scedo	OK	9.99143	11.7264	0.231001	1.50798	0.01095	0.0350969	yes
MKL2	MKL2	MKL2	chr16:14165195-14360630	A549	A549_Scedo	OK	8.94453	10.4969	0.23089	1.54694	0.00815	0.0278841	yes
HKDC1	HKDC1	HKDC1	chr10:70980058-71027315	A549	A549_Scedo	OK	29.473	34.5863	0.230805	1.67719	0.00595	0.0217597	yes
POLR2E	POLR2E	POLR2E	chr19:1065921-1095391	A549	A549_Scedo	OK	35.1432	41.2304	0.230463	1.48937	0.0101	0.0328687	yes
PFN1	PFN1	PFN1	chr17:4848944-4852381	A549	A549_Scedo	OK	668.5	784.283	0.230445	1.63938	0.0116	0.0367387	yes
GORASP2	GORASP2	GORASP2	chr2:171784947-171823643	A549	A549_Scedo	OK	38.2804	44.9052	0.230275	1.53587	0.0075	0.0261122	yes
SERPINH1	SERPINH1	SERPINH1	chr11:75273100-75283849	A549	A549_Scedo	OK	82.4048	96.6459	0.22998	1.46591	0.01015	0.0330033	yes
PLOD1	PLOD1	PLOD1	chr1:11994723-12035599	A549	A549_Scedo	OK	57.8693	67.8618	0.2298	1.63253	0.008	0.0274775	yes
NPAS2	NPAS2	NPAS2	chr2:101436612-101613287	A549	A549_Scedo	OK	18.8745	22.1259	0.229295	1.49583	0.00895	0.0300122	yes
MKI67	MKI67	MKI67	chr10:129894924-129924468	A549	A549_Scedo	OK	42.956	50.3526	0.229209	1.42811	0.0133	0.0410346	yes
ATP1A1	ATP1A1	ATP1A1	chr1:116915794-116961244	A549	A549_Scedo	OK	107.827	126.378	0.229019	1.48459	0.0133	0.0410346	yes
AP3D1	AP3D1	AP3D1	chr19:2100986-2151556	A549	A549_Scedo	OK	28.8086	33.763	0.228942	1.57584	0.00555	0.0206058	yes
TBCB	TBCB	TBCB	chr19:36602104-36616849	A549	A549_Scedo	OK	88.623	103.839	0.228592	1.38766	0.0167	0.0488432	yes
MBP	MBP	MBP	chr18:74690788-74844774	A549	A549_Scedo	OK	12.2555	14.3581	0.228435	1.38592	0.0142	0.0431495	yes
CRAT	CRAT	CRAT	chr9:131857072-131873070	A549	A549_Scedo	OK	27.8733	32.6535	0.228354	1.49489	0.00925	0.0307841	yes
GNB2	GNB2	GNB2	chr7:100271362-100276792	A549	A549_Scedo	OK	85.6872	100.381	0.228334	1.80834	0.0049	0.0185163	yes
CREBZF	CREBZF	CREBZF	chr11:85368607-85376182	A549	A549_Scedo	OK	27.7351	32.4849	0.228054	1.37014	0.01615	0.0475744	yes
TANC2	TANC2	TANC2	chr17:60778674-61505067	A549	A549_Scedo	OK	7.17911	8.40836	0.228019	1.52239	0.0076	0.0263883	yes
ACACA	ACACA	ACACA	chr17:35441926-35766902	A549	A549_Scedo	OK	27.15	31.7946	0.227831	1.39835	0.0141	0.0429367	yes
ZC3H7B	ZC3H7B	ZC3H7B	chr22:41697506-41756151	A549	A549_Scedo	OK	16.9627	19.8611	0.227584	1.6105	0.00675	0.0240412	yes
MUC13	MUC13	MUC13	chr3:124624288-124653595	A549	A549_Scedo	OK	27.3403	31.9913	0.226653	1.57306	0.0095	0.0313793	yes
IGFBP3	IGFBP3	IGFBP3	chr7:45951843-45960871	A549	A549_Scedo	OK	272.863	319.121	0.225931	1.42079	0.0137	0.0419975	yes
CTSF	CTSF	CTSF	chr11:66330934-66336047	A549	A549_Scedo	OK	37.1207	43.4133	0.225913	1.58292	0.0119	0.037554	yes
PTPRK	PTPRK	PTPRK	chr6:128289923-128841819	A549	A549_Scedo	OK	21.2719	24.8701	0.225465	1.60322	0.00595	0.0217597	yes
HSPB1	HSPB1	HSPB1	chr7:75931874-75933614	A549	A549_Scedo	OK	321.449	375.792	0.225346	1.68862	0.01455	0.0439799	yes
MRPL28	MRPL28	MRPL28	chr16:417383-420569	A549	A549_Scedo	OK	59.3359	69.3595	0.22519	1.6316	0.01465	0.0442122	yes
ELOVL1	ELOVL1	ELOVL1	chr1:43829067-43833745	A549	A549_Scedo	OK	77.1474	90.1668	0.224979	1.57336	0.0065	0.0233028	yes
SRGAP1	SRGAP1	SRGAP1	chr12:64238540-64541613	A549	A549_Scedo	OK	9.9256	11.5992	0.224804	1.53046	0.00985	0.0322198	yes
KMT2A	KMT2A	KMT2A	chr11:118307204-118397539	A549	A549_Scedo	OK	5.13732	5.99941	0.223806	1.50996	0.0085	0.0287471	yes
PPME1	PPME1	PPME1	chr11:73882107-73965748	A549	A549_Scedo	OK	34.1429	39.8522	0.223075	1.52076	0.00945	0.0312682	yes
DHX37	DHX37	DHX37	chr12:125431369-125473667	A549	A549_Scedo	OK	15.0465	17.5599	0.222858	1.47413	0.0133	0.0410346	yes
SCAP	SCAP	SCAP	chr3:47455183-47517445	A549	A549_Scedo	OK	22.3411	26.068	0.222579	1.57456	0.00765	0.0264817	yes
DNMT1	DNMT1	DNMT1	chr19:10244021-10305755	A549	A549_Scedo	OK	25.8132	30.1182	0.222528	1.60124	0.006	0.0219007	yes
SACS	SACS	SACS	chr13:23902961-24007867	A549	A549_Scedo	OK	7.26559	8.47369	0.22191	1.55231	0.0061	0.022195	yes
CDH17	CDH17	CDH17	chr8:95139393-95229531	A549	A549_Scedo	OK	21.9262	25.569	0.221742	1.46291	0.0114	0.0362354	yes
H6PD	H6PD	H6PD	chr1:9294862-9331394	A549	A549_Scedo	OK	13.5205	15.7377	0.219075	1.55799	0.0067	0.0239003	yes
PXN	PXN	PXN	chr12:120639093-120703574	A549	A549_Scedo	OK	36.0038	41.9051	0.218978	1.55568	0.00645	0.0231743	yes
HR	HR	HR	chr8:21971931-21988565	A549	A549_Scedo	OK	16.8181	19.5689	0.218552	1.48799	0.0092	0.0306444	yes
H1FX	H1FX	H1FX	chr3:129033613-129043412	A549	A549_Scedo	OK	55.6726	64.7694	0.218344	1.58732	0.01405	0.0428413	yes
IGSF3	IGSF3	IGSF3	chr1:117117019-117210377	A549	A549_Scedo	OK	22.8939	26.6343	0.21832	1.44031	0.01315	0.0406703	yes
SAFB	SAFB	SAFB	chr19:5623045-5668489	A549	A549_Scedo	OK	28.6449	33.2828	0.216497	1.45821	0.0111	0.0354489	yes
MAST2	MAST2	MAST2	chr1:46269284-46501796	A549	A549_Scedo	OK	12.5362	14.5659	0.216493	1.43794	0.0151	0.0452014	yes
PRPF6	PRPF6	PRPF6	chr20:62612430-62664453	A549	A549_Scedo	OK	31.8068	36.9135	0.214813	1.54696	0.01195	0.0377014	yes
AGPAT2	AGPAT2	AGPAT2	chr9:139567594-139581911	A549	A549_Scedo	OK	56.239	65.2341	0.214056	1.42637	0.0128	0.039835	yes
CPSF6	CPSF6	CPSF6	chr12:69633316-69668138	A549	A549_Scedo	OK	18.5331	21.4958	0.213953	1.51589	0.0076	0.0263883	yes
IPO4	IPO4	IPO4	chr14:24641233-24658124	A549	A549_Scedo	OK	34.2898	39.7445	0.212975	1.49498	0.0092	0.0306444	yes
LAMP1	LAMP1	LAMP1	chr13:113951468-113977741	A549	A549_Scedo	OK	63.5409	73.6012	0.212045	1.5703	0.0126	0.0393086	yes
NEO1	NEO1	NEO1	chr15:73344824-73597547	A549	A549_Scedo	OK	21.4703	24.861	0.211543	1.53837	0.00795	0.0273386	yes
SF3B4	SF3B4	SF3B4	chr1:149895208-149900144	A549	A549_Scedo	OK	46.4273	53.7558	0.211446	1.54524	0.0131	0.0405813	yes
PLCD3	PLCD3	PLCD3	chr17:43189007-43209900	A549	A549_Scedo	OK	51.3804	59.4831	0.211263	1.42899	0.0136	0.0417915	yes
PRPF31	PRPF31	PRPF31	chr19:54610319-54635150	A549	A549_Scedo	OK	48.7996	56.4945	0.211241	1.40385	0.0156	0.0463593	yes
C1S	C1S	C1S	chr12:7167979-7178335	A549	A549_Scedo	OK	63.9163	73.9754	0.210862	1.39107	0.01585	0.0469198	yes
C19orf48	C19orf48	C19orf48	chr19:51300949-51308110	A549	A549_Scedo	OK	80.8791	93.3351	0.206653	1.43773	0.01255	0.0391952	yes
MTOR	MTOR	MTOR	chr1:11166587-11322608	A549	A549_Scedo	OK	10.2913	11.8743	0.206423	1.39467	0.0153	0.045669	yes
VPS13C	VPS13C	VPS13C	chr15:62144589-62352664	A549	A549_Scedo	OK	12.0524	13.9058	0.206371	1.39849	0.01615	0.0475744	yes
RAI14	RAI14	RAI14	chr5:34656432-34832717	A549	A549_Scedo	OK	20.3725	23.5004	0.206062	1.41836	0.01235	0.038676	yes
ENTPD6	ENTPD6	ENTPD6	chr20:25165307-25207360	A549	A549_Scedo	OK	57.9446	66.8338	0.205904	1.41745	0.01495	0.0448578	yes
ANKLE2	ANKLE2	ANKLE2	chr12:133302252-133338474	A549	A549_Scedo	OK	30.5914	35.2778	0.205637	1.52757	0.01075	0.0345331	yes
GIT1	GIT1	GIT1	chr17:27900486-27916610	A549	A549_Scedo	OK	34.3666	39.6149	0.205035	1.46402	0.0115	0.0364623	yes
YTHDF1	YTHDF1	YTHDF1	chr20:61826781-61847538	A549	A549_Scedo	OK	29.0312	33.4472	0.204277	1.45717	0.01495	0.0448578	yes
PES1	PES1	PES1	chr22:30972611-31003000	A549	A549_Scedo	OK	41.7767	48.1139	0.203753	1.3826	0.01585	0.0469198	yes
CPSF7	CPSF7	CPSF7	chr11:61170119-61197464	A549	A549_Scedo	OK	36.3744	41.8904	0.203694	1.46024	0.0118	0.0372897	yes
OGDH	OGDH	OGDH	chr7:44646120-44748669	A549	A549_Scedo	OK	26.5819	30.5943	0.202822	1.38208	0.01715	0.0498036	yes
RPTOR	RPTOR	RPTOR	chr17:78518624-78940173	A549	A549_Scedo	OK	12.0009	13.8123	0.202812	1.34885	0.0172	0.0499235	yes
EEF1A2	EEF1A2	EEF1A2	chr20:62119364-62130668	A549	A549_Scedo	OK	51.7091	59.5048	0.202588	1.50942	0.0147	0.0443281	yes
LGMN	LGMN	LGMN	chr14:93170151-93215047	A549	A549_Scedo	OK	47.224	54.3346	0.202349	1.37406	0.0144	0.0436531	yes
UQCRC1	UQCRC1	UQCRC1	chr3:48636431-48647098	A549	A549_Scedo	OK	87.5734	100.736	0.202021	1.60256	0.0114	0.0362354	yes
[truncated: 1,951 more rows]
